# Supplementary material for: Simultaneous change of wood mass and dimension caused by moisture dynamics
Source: Sci Rep. 2019 Jul 16;9:10309. doi: 10.1038/s41598-019-46381-8 (PMC6635364; doi:10.1038/s41598-019-46381-8)
Supplement: Supplementary file 2 — Raw data - Simultaneous change of wood mass and dimension caused by moisture dynamics – Nopens Riegler Hansmann Krause [file 41598_2019_46381_MOESM2_ESM.xlsx]

## Sheet: title page
Supplementary data related to the article
Simultaneous change of wood mass and dimension caused by moisture dynamics
by Martin Nopens*1, Martin Riegler2, Christian Hansmann2, Andreas Krause1
1 Universität Hamburg, Faculty of Mathematics, Informatics and Natural Sciences, Department Biology, Institute of Wood Science, Wood Physics, Leuschnerstr. 91 c, 21031 Hamburg, Germany
2 Wood K plus – Competence Centre for Wood Composites and Wood Chemistry, Altenberger Straße 69, 4040 Linz, Austria

## Sheet: beech total
						Sample	1			2			3			4			5			6			7			8			9			10
						lowest net weight in mg	403.787			405.276			386.818			395.611			393.698			385.122			398.419			399.032			381.129			395.014
No.	Time in hours	RH set in %	RH read in %	Temp set in °C	Temp read in °C	Image	dm related to lowest net weight in %	tangential length in mm	radial length in mm	dm related to lowest net weight in %	tangential length in mm	radial length in mm	dm related to lowest net weight in %	tangential length in mm	radial length in mm	dm related to lowest net weight in %	tangential length in mm	radial length in mm	dm related to lowest net weight in %	tangential length in mm	radial length in mm	dm related to lowest net weight in %	tangential length in mm	radial length in mm	dm related to lowest net weight in %	tangential length in mm	radial length in mm	dm related to lowest net weight in %	tangential length in mm	radial length in mm	dm related to lowest net weight in %	tangential length in mm	radial length in mm	dm related to lowest net weight in %	tangential length in mm	radial length in mm
1	0.0119444	85	84.04	20	20.04	1	66.5954	25.5039	23.277	64.5444	25.3805	23.1753	62.4584	25.4723	23.213	65.3383	25.2575	23.2209	62.6482	25.488	23.1823	61.4055	25.4067	23.121	58.6026	25.3605	23.2	62.142	25.3854	23.0976	63.7704	25.2925	23.2651	62.1421	25.1019	23.1574
2	0.2675	85	84.94	20	20.01	2	64.2841	25.5138	23.2781	62.3334	25.3836	23.182	60.2375	25.4712	23.2094	63.0964	25.2617	23.2231	60.3053	25.4891	23.189	59.1561	25.4047	23.1165	56.4412	25.3571	23.198	59.9041	25.3861	23.0988	61.4128	25.2902	23.266	59.9215	25.1033	23.1571
3	0.514444	85	84.94	20	20.01	3	62.0616	25.521	23.2806	60.1935	25.3827	23.1785	58.0803	25.4667	23.2103	60.922	25.2606	23.2229	58.0613	25.4914	23.1883	57.0136	25.4117	23.1149	54.3668	25.3443	23.1946	57.7249	25.3825	23.1033	59.0883	25.2898	23.2716	57.7317	25.1068	23.1701
4	0.771667	85	84.83	20	20	4	59.8873	25.5212	23.2815	58.1152	25.3818	23.1863	55.9886	25.4691	23.2173	58.7876	25.264	23.2238	55.8608	25.486	23.1955	54.9003	25.3971	23.1178	52.3083	25.3407	23.1987	55.6174	25.38	23.1008	56.9088	25.2967	23.2725	55.6685	25.1006	23.1724
5	1.01472	85	84.94	20	20.02	5	57.7886	25.5165	23.2871	56.1051	25.3728	23.1886	53.9783	25.4575	23.2209	56.7386	25.2611	23.2303	53.7611	25.4759	23.2029	52.894	25.3969	23.1248	50.4384	25.3349	23.1971	53.672	25.3713	23.1057	54.8184	25.2907	23.2714	53.6979	25.0949	23.1733
6	1.26417	85	84.89	20	20.03	6	55.6644	25.5154	23.3001	54.0885	25.3708	23.1847	51.9837	25.4426	23.224	54.6949	25.2581	23.2397	51.6924	25.4725	23.196	50.9209	25.3796	23.1286	48.5857	25.3212	23.1975	51.7146	25.3666	23.1015	52.7676	25.2797	23.2738	51.767	25.0878	23.1661
7	1.5125	85	85.05	20	20.01	7	53.4443	25.512	23.2943	51.9946	25.3585	23.1937	49.933	25.4332	23.22	52.5914	25.2505	23.2395	49.569	25.4599	23.1998	48.8844	25.3654	23.1147	46.6952	25.297	23.1975	49.6869	25.3526	23.103	50.5952	25.2646	23.2819	49.6989	25.0777	23.1726
8	1.76333	85	85.05	20	20.01	8	51.3139	25.5006	23.3024	50.0034	25.3416	23.1937	47.9754	25.409	23.2222	50.563	25.237	23.2368	47.5531	25.4384	23.1991	46.9564	25.3464	23.1212	44.9368	25.2682	23.1829	47.7625	25.3309	23.1008	48.5113	25.2451	23.2815	47.7265	25.0548	23.1737
9	2.01222	85	85	20	20	9	49.2449	25.4864	23.2965	48.0701	25.3259	23.1948	46.1106	25.3841	23.2162	48.6239	25.2191	23.2397	45.6458	25.4108	23.1881	45.1328	25.3089	23.1125	43.2924	25.2218	23.1811	45.9509	25.2983	23.097	46.5551	25.2227	23.2774	45.8742	25.0415	23.171
10	2.26444	85	85	20	20	10	47.2393	25.4637	23.299	46.204	25.3017	23.1892	44.3157	25.3439	23.2083	46.7398	25.1928	23.2312	43.8484	25.3731	23.1825	43.4227	25.2629	23.103	41.7748	25.1643	23.1587	44.2249	25.2646	23.0862	44.6764	25.1829	23.2669	44.1026	25.0047	23.1648
11	2.515	85	85	20	20.02	11	45.3489	25.4366	23.2949	44.465	25.2613	23.176	42.6772	25.2945	23.1993	44.9863	25.1609	23.2305	42.2085	25.3154	23.1692	41.8641	25.1973	23.0923	40.3908	25.0815	23.152	42.6461	25.202	23.0815	42.9609	25.1273	23.2597	42.4744	24.9623	23.1508
12	2.76333	85	85.05	20	20	12	43.6087	25.3921	23.2855	42.8682	25.2126	23.1675	41.1767	25.224	23.1782	43.3644	25.1035	23.226	40.7105	25.2341	23.1542	40.4408	25.1169	23.0772	39.1179	24.9852	23.1345	41.1959	25.1304	23.062	41.39	25.0624	23.2404	41.0041	24.8862	23.1387
13	3.0125	85	85	20	20.01	13	42.0301	25.3327	23.2732	41.4121	25.149	23.156	39.8405	25.1356	23.1549	41.9016	25.0402	23.2058	39.3733	25.1349	23.1347	39.162	25.0233	23.0519	37.978	24.8799	23.1167	39.9005	25.0456	23.0453	39.9917	24.9785	23.222	39.6956	24.809	23.1208
14	3.26222	85	85.05	20	20.01	14	40.6148	25.2597	23.2554	40.1051	25.0646	23.1484	38.6339	25.0429	23.1473	40.5695	24.9598	23.1942	38.1588	25.0321	23.1145	37.9962	24.9145	23.0312	36.9401	24.7892	23.0938	38.716	24.9526	23.0269	38.7256	24.8864	23.2056	38.5276	24.7091	23.0981
15	3.51389	85	85	20	20	15	39.3083	25.1652	23.2418	38.8853	24.9688	23.1217	37.4998	24.9421	23.1268	39.3324	24.8741	23.1798	37.03	24.9356	23.1033	36.9121	24.8186	23.0146	35.9731	24.6947	23.0741	37.61	24.8501	23.009	37.557	24.78	23.193	37.4455	24.6155	23.0887
16	3.7625	85	85.06	20	19.99	16	38.1198	25.0611	23.2242	37.7675	24.8714	23.1033	36.4742	24.8501	23.1086	38.2081	24.7755	23.1627	36.0116	24.8341	23.0786	35.9319	24.721	22.996	35.098	24.6052	23.0568	36.6114	24.7645	22.9942	36.5061	24.6936	23.1654	36.4672	24.5185	23.0649
17	4.01194	85	84.97	20	20	17	37.0249	24.9605	23.2052	36.7288	24.7679	23.0819	35.5122	24.7531	23.0875	37.143	24.6745	23.1464	35.0485	24.7437	23.0581	35.0118	24.6281	22.9816	34.277	24.5264	23.0411	35.666	24.6637	22.9706	35.5112	24.5865	23.1477	35.5445	24.418	23.0442
18	4.26222	85	85.05	20	20.02	18	36.0357	24.8622	23.1809	35.7852	24.679	23.0707	34.6419	24.6752	23.0694	36.1889	24.5796	23.1199	34.1934	24.6615	23.0435	34.1842	24.5446	22.9587	33.534	24.4593	23.0294	34.8161	24.5838	22.958	34.6259	24.5127	23.1338	34.7231	24.3473	23.0296
19	4.51306	85	84.97	20	20	19	35.1231	24.7746	23.163	34.9108	24.5946	23.051	33.8411	24.5971	23.0575	35.2999	24.5008	23.11	33.3969	24.5814	23.0256	33.4146	24.47	22.9437	32.8537	24.3877	23.0182	34.0274	24.5064	22.9439	33.8092	24.4314	23.1185	33.9612	24.2786	23.0211
20	4.7625	85	85	20	20.01	20	34.2993	24.6918	23.1562	34.131	24.5205	23.0316	33.1246	24.5324	23.0411	34.5082	24.4177	23.0972	32.6872	24.5165	23.0105	32.7276	24.4128	22.9331	32.239	24.3297	22.9944	33.3133	24.437	22.9257	33.0715	24.3627	23.1001	33.2644	24.2103	22.9984
21	5.01389	85	85.05	20	20	21	33.5454	24.6177	23.1365	33.4081	24.4557	23.0186	32.4654	24.4727	23.0249	33.7725	24.3428	23.0815	32.0346	24.4539	22.9955	32.0917	24.3504	22.9129	31.6722	24.2765	22.987	32.6623	24.3728	22.9178	32.4029	24.3028	23.09	32.6324	24.147	22.9888
22	5.2625	85	85	20	20.01	22	32.8544	24.552	23.1136	32.7417	24.3883	23.0137	31.8544	24.4132	23.013	33.0893	24.2822	23.0644	31.4377	24.4027	22.9845	31.5128	24.2907	22.9073	31.1533	24.2359	22.974	32.0585	24.3174	22.9089	31.7894	24.2431	23.079	32.0505	24.0965	22.9719
23	5.51222	85	84.97	20	20.01	23	32.2195	24.4947	23.0992	32.1204	24.3282	22.9989	31.2913	24.3654	23.0004	32.4606	24.2222	23.0566	30.899	24.3464	22.9708	30.9804	24.2516	22.8976	30.6726	24.1964	22.9688	31.5007	24.2705	22.8898	31.2179	24.1899	23.0608	31.5064	24.0422	22.9625
24	5.76111	85	85.05	20	20.01	24	31.6371	24.4404	23.0857	31.5533	24.2795	22.9764	30.7751	24.3199	22.9912	31.8777	24.163	23.0415	30.3898	24.3008	22.9618	30.4886	24.2025	22.8797	30.236	24.1589	22.9589	30.9907	24.2263	22.8734	30.7054	24.1448	23.0469	31.0143	24.0074	22.9497
25	6.01083	85	85.03	20	20.01	25	31.1071	24.3926	23.0732	31.0371	24.2339	22.9731	30.3121	24.2817	22.9805	31.3537	24.1185	23.0285	29.9446	24.2633	22.9511	30.0513	24.1636	22.8797	29.8382	24.1239	22.9529	30.5247	24.1872	22.8705	30.2415	24.103	23.0337	30.5691	23.9623	22.9495
26	6.26167	85	85	20	20	26	30.6206	24.3473	23.0716	30.5627	24.1971	22.9609	29.8801	24.2397	22.9704	30.8604	24.0703	23.0114	29.5284	24.229	22.9407	29.6392	24.1282	22.8667	29.4672	24.0898	22.9387	30.0954	24.147	22.8613	29.8076	24.0759	23.0343	30.1534	23.9255	22.9376
27	6.51306	85	85	20	20.01	27	30.1723	24.3073	23.0557	30.1259	24.1942	22.9499	29.4837	24.2112	22.9681	30.4126	24.0402	23.0114	29.1462	24.1969	22.9342	29.2618	24.0983	22.8579	29.1249	24.0633	22.9378	29.693	24.1199	22.8496	29.4098	24.0422	23.0215	29.7642	23.8853	22.9253
28	6.76167	85	85	20	20	28	29.7632	24.2761	23.0406	29.7254	24.165	22.9329	29.1272	24.1753	22.9574	30.0003	24.0054	23.0067	28.8008	24.1659	22.9295	28.9186	24.07	22.853	28.8118	24.0352	22.9313	29.3349	24.0813	22.8478	29.0509	24.0168	23.0114	29.4156	23.8593	22.9205
29	7.01333	85	85	20	20.02	29	29.391	24.2424	23.0438	29.355	24.0905	22.9349	28.7943	24.158	22.9504	29.6204	23.9737	22.9908	28.4897	24.1455	22.9199	28.6051	24.0523	22.8456	28.5332	24.0162	22.927	28.9989	24.0579	22.8328	28.7226	23.9915	23.0126	29.0911	23.8352	22.9113
30	7.26361	85	85.03	20	19.99	30	29.0462	24.2173	23.0296	29.0166	24.0602	22.9196	28.4931	24.1286	22.9423	29.2694	23.9448	22.9872	28.2039	24.1212	22.9165	28.3164	24.029	22.8424	28.267	23.9928	22.9169	28.6963	24.0339	22.8296	28.4269	23.965	23.0011	28.7966	23.8094	22.9091
31	7.51306	85	85	20	20	31	28.7335	24.1962	23.0263	28.7168	24.0319	22.9246	28.2302	24.1104	22.9376	28.957	23.9228	22.9802	27.9578	24.101	22.9134	28.0648	24.0063	22.837	28.0387	23.9771	22.9169	28.4277	24.0132	22.8247	28.1586	23.9432	22.9998	28.5247	23.7895	22.9008
32	7.76222	85	85	20	20	32	28.442	24.1666	23.0166	28.4288	24.0083	22.9185	27.9802	24.0918	22.9345	28.6571	23.8941	22.9778	27.7126	24.0855	22.91	27.8216	23.9906	22.8299	27.8108	23.9648	22.9111	28.1629	23.9964	22.8202	27.9049	23.93	22.9921	28.2717	23.7726	22.8958
33	8.01222	85	85	20	20.01	33	28.185	24.1466	23.0159	28.1704	23.9935	22.9145	27.7485	24.0723	22.932	28.3891	23.8779	22.974	27.497	24.0687	22.9028	27.6037	23.9713	22.8305	27.6107	23.9508	22.9046	27.9277	23.978	22.8168	27.6772	23.9107	22.9883	28.0472	23.754	22.8927
34	8.26222	85	85	20	20.01	34	27.9427	24.1333	23.0128	27.9295	23.9704	22.9086	27.5394	24.0579	22.9239	28.1422	23.8611	22.9672	27.3023	24.0527	22.8985	27.4046	23.952	22.8207	27.4225	23.9336	22.9001	27.7126	23.9639	22.8141	27.473	23.9026	22.9886	27.8347	23.7398	22.8853
35	8.51194	85	85.03	20	20	35	27.716	24.1102	23.0061	27.7106	23.9549	22.901	27.3442	24.0413	22.9181	27.9137	23.844	22.963	27.1211	24.0361	22.8938	27.2169	23.9443	22.8231	27.2521	23.9185	22.8985	27.5119	23.9486	22.8085	27.2789	23.8772	22.9782	27.6396	23.7192	22.8875
36	8.76222	85	84.94	20	20.01	36	27.5119	24.0981	22.9991	27.5073	23.9407	22.8954	27.1666	24.0316	22.9163	27.6977	23.8294	22.9621	26.954	24.0269	22.8932	27.0465	23.9291	22.8184	27.0869	23.91	22.897	27.3221	23.9327	22.8038	27.0982	23.8727	22.9755	27.4533	23.7039	22.8801
37	9.01222	85	85	20	20	37	27.3192	24.0822	23.0009	27.32	23.9275	22.8958	27.0024	24.0162	22.9163	27.4981	23.8121	22.9551	26.7975	24.0157	22.8862	26.8885	23.9208	22.8103	26.9395	23.8958	22.8967	27.1524	23.9248	22.7998	26.936	23.8611	22.9755	27.2843	23.6929	22.8761
38	9.26194	85	85	20	20	38	27.1435	24.0685	22.9996	27.1402	23.912	22.8949	26.8526	24.0101	22.9111	27.311	23.7975	22.9553	26.655	24.0047	22.8828	26.7429	23.9109	22.8119	26.8011	23.8947	22.8945	26.9913	23.9125	22.8013	26.7809	23.8548	22.9686	27.124	23.6896	22.8747
39	9.5125	85	85	20	19.99	39	26.9852	24.066	22.9978	26.9873	23.9053	22.8848	26.7105	23.9951	22.912	27.1428	23.7946	22.9535	26.5237	23.9926	22.8851	26.6092	23.9012	22.8135	26.6767	23.8824	22.8889	26.8503	23.903	22.802	26.6458	23.837	22.971	26.9868	23.6813	22.8703
40	9.76111	85	84.94	20	20.02	40	26.836	24.0516	22.9917	26.8343	23.8972	22.8831	26.5828	23.9883	22.9035	26.9846	23.7825	22.9497	26.4031	23.9854	22.8831	26.4854	23.8884	22.8088	26.557	23.8747	22.8855	26.7103	23.8875	22.7957	26.5207	23.8339	22.9605	26.8502	23.666	22.8687
41	10.0128	85	85	20	20.02	41	26.6971	24.0388	22.9964	26.7007	23.8869	22.8842	26.464	23.9737	22.9042	26.8434	23.7704	22.943	26.2946	23.9791	22.8806	26.3745	23.8808	22.8016	26.4498	23.8676	22.8864	26.5908	23.8848	22.8002	26.4066	23.8238	22.9661	26.7324	23.6572	22.8694
42	10.2617	85	84.97	20	20.01	42	26.571	24.0305	22.9906	26.5698	23.8772	22.8786	26.3531	23.9717	22.9051	26.7069	23.7652	22.9425	26.1924	23.969	22.8738	26.268	23.8765	22.8027	26.3416	23.8622	22.8857	26.4732	23.8761	22.7928	26.296	23.8153	22.9558	26.6136	23.6418	22.8662
43	10.5117	85	84.94	20	20.01	43	26.4501	24.0211	22.9888	26.4522	23.8673	22.875	26.2534	23.9634	22.8974	26.5821	23.7578	22.9392	26.1003	23.9641	22.8779	26.1684	23.8707	22.8009	26.2487	23.8489	22.8804	26.3652	23.868	22.7892	26.1964	23.8081	22.9623	26.5127	23.6449	22.8642
44	10.7619	85	84.95	20	19.98	44	26.3414	24.0198	22.985	26.3468	23.8566	22.8743	26.1607	23.9571	22.9024	26.4683	23.741	22.9363	26.0141	23.9596	22.8682	26.0803	23.8617	22.8016	26.1611	23.8458	22.881	26.2672	23.8678	22.7906	26.1073	23.8009	22.9578	26.4108	23.6339	22.8606
45	11.0128	85	84.94	20	20	45	26.2375	24.0072	22.9753	26.2409	23.8514	22.873	26.071	23.9466	22.8967	26.3608	23.7371	22.9338	25.9283	23.9515	22.8759	25.9956	23.8527	22.7926	26.0821	23.8377	22.8761	26.1711	23.8611	22.7906	26.0167	23.7915	22.9621	26.319	23.6314	22.8588
46	11.2622	85	84.94	20	20.01	46	26.1468	24.0112	22.9785	26.1453	23.8474	22.8747	25.9887	23.9412	22.8947	26.2571	23.7311	22.9313	25.8523	23.9461	22.8696	25.9149	23.8467	22.7991	26.0012	23.8323	22.879	26.0855	23.8521	22.7852	25.9352	23.7859	22.954	26.2273	23.6148	22.8552
47	11.5125	85	84.94	20	20	47	26.057	23.9935	22.9791	26.055	23.8411	22.8723	25.9142	23.9446	22.8967	26.1694	23.732	22.932	25.784	23.9412	22.866	25.845	23.844	22.7982	25.9308	23.8337	22.8788	26.0019	23.8505	22.7834	25.8601	23.7802	22.9578	26.1495	23.6128	22.859
48	11.7619	85	84.94	20	20.04	48	25.9734	23.9903	22.9758	25.9768	23.8352	22.8694	25.8457	23.9354	22.8911	26.0768	23.7183	22.9257	25.7166	23.9383	22.8716	25.7707	23.8393	22.7951	25.8614	23.8245	22.8736	25.9283	23.8458	22.7847	25.7905	23.7731	22.9553	26.0723	23.6101	22.8532
49	12.0125	85	84.97	20	20.01	49	25.8969	23.9827	22.9767	25.8983	23.8256	22.8705	25.7737	23.9302	22.8923	25.9987	23.7183	22.9293	25.6561	23.9329	22.8655	25.7118	23.831	22.7868	25.7968	23.822	22.8756	25.8566	23.8411	22.7805	25.729	23.7782	22.9553	26.0032	23.6056	22.8561
50	12.2631	85	84.97	20	20.01	50	25.8298	23.9818	22.9749	25.8314	23.8256	22.873	25.7165	23.9257	22.8864	25.9254	23.7048	22.9309	25.6023	23.9329	22.8678	25.6568	23.8301	22.7937	25.7465	23.8166	22.8808	25.7959	23.8393	22.7809	25.6734	23.7713	22.9493	25.9438	23.596	22.8536
51	12.5111	85	84.94	20	20.01	51	25.759	23.9811	22.9769	25.7655	23.8249	22.8685	25.6573	23.9223	22.89	25.8516	23.7086	22.9257	25.5461	23.9241	22.8637	25.5959	23.8236	22.7917	25.6895	23.8189	22.8712	25.7285	23.831	22.7838	25.6104	23.765	22.954	25.8729	23.5966	22.8514
52	12.7611	85	84.97	20	20	52	25.699	23.98	22.9706	25.7044	23.8173	22.8687	25.607	23.9181	22.886	25.7914	23.7015	22.9282	25.501	23.9196	22.859	25.5464	23.8222	22.7948	25.6402	23.8144	22.8756	25.6826	23.8198	22.7807	25.5658	23.7639	22.9446	25.8265	23.5939	22.8541
53	13.0128	85	84.97	20	20.01	53	25.6376	23.9675	22.9708	25.6474	23.8168	22.8662	25.5572	23.9127	22.8837	25.7297	23.6952	22.9259	25.4521	23.9208	22.862	25.5003	23.8189	22.7928	25.59	23.8099	22.8716	25.6248	23.8146	22.7847	25.5133	23.7558	22.9506	25.7666	23.5892	22.8494
54	13.2617	85	84.97	20	20	54	25.5842	23.9645	22.9684	25.589	23.8067	22.8626	25.5089	23.9116	22.8871	25.6718	23.6961	22.9232	25.4114	23.916	22.8631	25.4508	23.8139	22.7903	25.5421	23.8052	22.8705	25.5717	23.8146	22.7796	25.4647	23.7549	22.9497	25.7126	23.5874	22.8516
55	13.5117	85	85	20	20.01	55	25.5318	23.9603	22.967	25.5368	23.8081	22.862	25.465	23.9053	22.8887	25.6164	23.6923	22.9239	25.3659	23.9111	22.8626	25.4042	23.8114	22.7874	25.4947	23.8038	22.8721	25.5191	23.8114	22.7767	25.4207	23.7526	22.9508	25.6657	23.5827	22.8492
56	13.7625	85	85	20	20	56	25.4855	23.9605	22.9645	25.4912	23.8054	22.8635	25.4246	23.9035	22.8853	25.5662	23.6875	22.9199	25.331	23.9104	22.8608	25.3661	23.8043	22.7865	25.455	23.8016	22.8689	25.4771	23.8144	22.7771	25.3742	23.7515	22.9464	25.615	23.5719	22.8465
57	14.0139	85	84.94	20	20	57	25.4406	23.9542	22.967	25.4413	23.7982	22.866	25.3827	23.8985	22.8862	25.518	23.6864	22.9167	25.2951	23.9077	22.859	25.327	23.8094	22.7888	25.4171	23.8	22.8736	25.4374	23.8067	22.7778	25.3406	23.7464	22.9513	25.5774	23.576	22.8476
58	14.2625	85	84.97	20	20	58	25.3948	23.9524	22.9652	25.3984	23.7937	22.8655	25.3457	23.8963	22.8835	25.4765	23.6824	22.919	25.2607	23.9075	22.8611	25.2913	23.8054	22.7883	25.3808	23.7926	22.8669	25.3929	23.8112	22.7737	25.3041	23.7441	22.9446	25.532	23.5719	22.844
59	14.5114	85	84.94	20	20	59	25.3556	23.9531	22.9616	25.3622	23.7964	22.8566	25.3102	23.9001	22.8799	25.4293	23.6772	22.919	25.2263	23.9035	22.8584	25.2542	23.8	22.7836	25.3449	23.7888	22.868	25.3571	23.7955	22.7746	25.2641	23.7452	22.9484	25.4943	23.5706	22.8418
60	14.7619	85	84.97	20	19.99	60	25.3187	23.9446	22.9632	25.3175	23.7933	22.8581	25.2707	23.8932	22.886	25.3888	23.6763	22.9192	25.1905	23.901	22.8581	25.217	23.7946	22.7809	25.3066	23.7886	22.8635	25.316	23.7957	22.7675	25.2345	23.7421	22.9401	25.4576	23.563	22.8447
61	15.0122	85	84.97	20	20	61	25.2772	23.9376	22.9574	25.2808	23.7865	22.8622	25.2377	23.8889	22.8857	25.3483	23.6678	22.9185	25.16	23.9015	22.8602	25.1888	23.7996	22.7834	25.274	23.7892	22.8671	25.2811	23.7996	22.7699	25.198	23.7322	22.941	25.4219	23.5749	22.8478
62	15.2608	85	84.97	20	20	62	25.2403	23.9385	22.9607	25.2356	23.7847	22.8604	25.2027	23.892	22.8837	25.3064	23.6725	22.9217	25.1251	23.8976	22.8579	25.1522	23.798	22.7791	25.2376	23.7868	22.8676	25.2376	23.7948	22.7719	25.162	23.7394	22.9392	25.3823	23.5612	22.8449
63	15.5122	85	84.97	20	19.99	63	25.2096	23.9383	22.9582	25.2111	23.7847	22.8584	25.177	23.8893	22.8817	25.2789	23.6662	22.9163	25.098	23.8905	22.8575	25.1304	23.7903	22.7892	25.2123	23.7789	22.8631	25.2175	23.7948	22.771	25.1409	23.7315	22.9349	25.3519	23.5648	22.8404
64	15.7622	85	84.97	20	20.01	64	25.1756	23.9371	22.9585	25.1763	23.7834	22.8579	25.146	23.8866	22.8808	25.2403	23.6703	22.9201	25.0766	23.8916	22.8577	25.0977	23.7906	22.7863	25.183	23.7872	22.8604	25.1821	23.791	22.7724	25.1064	23.7293	22.9434	25.3176	23.5591	22.837
65	16.0114	85	85	20	20.01	65	25.1454	23.9371	22.9616	25.1448	23.7776	22.8615	25.1189	23.8848	22.8795	25.2041	23.6635	22.9201	25.0481	23.8893	22.8588	25.0719	23.7908	22.78	25.1582	23.7776	22.8629	25.1587	23.7912	22.7675	25.0849	23.7318	22.9392	25.2905	23.554	22.8429
66	16.2619	85	84.94	20	20.01	66	25.117	23.9336	22.9618	25.1109	23.7715	22.8613	25.0907	23.8833	22.8795	25.1771	23.6671	22.9192	25.0209	23.8889	22.8532	25.0442	23.7859	22.7823	25.129	23.7789	22.8613	25.1267	23.7872	22.7692	25.0569	23.7279	22.945	25.2606	23.5587	22.8364
67	16.5122	85	84.97	20	20	67	25.0868	23.9329	22.9578	25.0869	23.7742	22.8586	25.0651	23.8831	22.8808	25.142	23.6613	22.9187	24.9957	23.8862	22.8554	25.0179	23.789	22.7854	25.1036	23.7758	22.866	25.099	23.7843	22.7659	25.0278	23.7293	22.9358	25.2307	23.5508	22.8415
68	16.7619	85	85	20	20.01	68	25.0575	23.9291	22.9578	25.0619	23.7785	22.8557	25.0419	23.8815	22.8819	25.114	23.6566	22.9138	24.9744	23.8817	22.853	24.9942	23.7847	22.7805	25.0725	23.7769	22.8646	25.0727	23.7852	22.771	25.0078	23.7163	22.9425	25.2007	23.5502	22.837
69	17.0117	85	85	20	20.01	69	25.0301	23.9304	22.9542	25.0304	23.7688	22.8536	25.0143	23.8779	22.8801	25.0899	23.6536	22.9143	24.9487	23.8819	22.8505	24.9739	23.7843	22.7843	25.0538	23.7722	22.862	25.0469	23.7825	22.7672	24.9838	23.7284	22.9371	25.1805	23.547	22.8388
70	17.2628	85	84.97	20	20	70	25.0046	23.9248	22.952	25.0088	23.7751	22.8534	24.9936	23.8781	22.8745	25.059	23.6586	22.9138	24.9303	23.879	22.8534	24.9486	23.7836	22.7827	25.0289	23.7722	22.8658	25.0191	23.7771	22.769	24.9568	23.7226	22.9419	25.1491	23.5477	22.8364
71	17.5117	85	85	20	20.01	71	24.9819	23.9246	22.9547	24.9838	23.7715	22.8586	24.9729	23.8743	22.8754	25.0364	23.6586	22.9176	24.9124	23.8792	22.8536	24.9278	23.7818	22.7787	25.0069	23.7713	22.8624	24.9991	23.78	22.7724	24.9338	23.7246	22.936	25.1293	23.5493	22.8373
72	17.7628	85	84.97	20	20	72	24.9517	23.9246	22.9547	24.9593	23.7686	22.857	24.9502	23.8768	22.8804	25.0118	23.6505	22.914	24.8906	23.8801	22.8534	24.908	23.7773	22.7818	24.9877	23.7724	22.8629	24.9775	23.7785	22.7634	24.9142	23.7122	22.9446	25.1061	23.5434	22.835
73	18.0114	85	84.97	20	20	73	24.9357	23.9232	22.9547	24.9358	23.7639	22.8536	24.9305	23.8745	22.8779	24.9877	23.6536	22.9131	24.8683	23.8709	22.8525	24.8862	23.7728	22.778	24.9662	23.7699	22.8545	24.9541	23.7767	22.7724	24.8997	23.7167	22.9309	25.0839	23.5432	22.8355
74	18.2617	85	84.94	20	20.01	74	24.9116	23.9201	22.9605	24.9137	23.7618	22.848	24.9093	23.8745	22.8779	24.964	23.6487	22.9147	24.8494	23.8718	22.853	24.8659	23.778	22.7825	24.9466	23.7695	22.855	24.9293	23.7776	22.7632	24.8762	23.7172	22.9367	25.0578	23.538	22.8352
75	18.5122	85	85	20	20	75	24.8927	23.9165	22.9574	24.892	23.7618	22.8559	24.8901	23.8714	22.8743	24.9424	23.6498	22.9131	24.8305	23.8712	22.8503	24.8466	23.7735	22.78	24.9255	23.7677	22.857	24.9106	23.7735	22.7708	24.8572	23.7169	22.9356	25.037	23.5396	22.8328
76	18.7639	85	84.95	20	19.98	76	24.87	23.9154	22.9504	24.8732	23.76	22.8458	24.8674	23.8671	22.8725	24.9211	23.6462	22.9116	24.8116	23.8732	22.8505	24.8278	23.7717	22.7802	24.9049	23.7686	22.8617	24.8906	23.7733	22.7675	24.8362	23.7192	22.9331	25.0177	23.5419	22.8337
77	19.0119	85	85	20	20	77	24.8487	23.9125	22.9547	24.8516	23.7609	22.8519	24.8531	23.8723	22.879	24.9014	23.6458	22.9122	24.7995	23.8669	22.8519	24.8124	23.7735	22.7823	24.892	23.7648	22.8579	24.8753	23.7722	22.7668	24.8222	23.7125	22.9371	24.9989	23.5329	22.8373
78	19.2622	85	84.97	20	20.01	78	24.8265	23.9104	22.9558	24.8342	23.7627	22.8503	24.8343	23.8709	22.8738	24.8811	23.6469	22.9111	24.7821	23.8734	22.8478	24.7941	23.771	22.774	24.87	23.7605	22.8631	24.8557	23.7704	22.7654	24.8041	23.7044	22.934	24.9767	23.5405	22.8352
79	19.5133	85	85	20	19.99	79	24.8138	23.9116	22.96	24.8167	23.7549	22.8523	24.8181	23.8642	22.8774	24.8647	23.64	22.914	24.7656	23.8694	22.8465	24.7807	23.7645	22.7753	24.8542	23.7605	22.8597	24.837	23.7614	22.7605	24.7896	23.7071	22.9365	24.9627	23.534	22.8355
80	19.7625	85	84.94	20	20.04	80	24.7968	23.9118	22.9544	24.7975	23.7565	22.8453	24.8013	23.8563	22.8734	24.8454	23.6388	22.9082	24.7516	23.8678	22.8485	24.7639	23.7677	22.7776	24.8403	23.7614	22.8599	24.8184	23.7668	22.7728	24.7681	23.7028	22.9367	24.9472	23.5363	22.8337
81	20.0125	85	84.97	20	19.99	81	24.7779	23.9082	22.9511	24.7758	23.7562	22.8557	24.7836	23.8575	22.8765	24.8257	23.642	22.9098	24.7336	23.8673	22.8505	24.7446	23.774	22.7782	24.8168	23.7574	22.8604	24.8021	23.763	22.7585	24.7536	23.7147	22.9428	24.925	23.5275	22.8339
82	20.2633	85	84.94	20	20	82	24.7552	23.9068	22.9481	24.7631	23.7556	22.8536	24.7678	23.8577	22.8761	24.8054	23.6334	22.9091	24.721	23.862	22.8489	24.7327	23.7632	22.7762	24.8053	23.7598	22.8606	24.7859	23.7722	22.7643	24.7396	23.7089	22.9351	24.9091	23.5347	22.8379
83	20.5119	85	85	20	20.01	83	24.7391	23.9104	22.9502	24.748	23.7569	22.8516	24.752	23.8626	22.875	24.7876	23.6388	22.9129	24.7026	23.8653	22.853	24.7114	23.769	22.7762	24.7852	23.758	22.8579	24.7687	23.7609	22.7587	24.7261	23.7107	22.9398	24.8912	23.532	22.8346
84	20.7622	85	85	20	20	84	24.725	23.9109	22.9578	24.7283	23.7531	22.8492	24.7362	23.8593	22.8703	24.7717	23.6422	22.9131	24.6925	23.8646	22.8429	24.6975	23.7645	22.778	24.7689	23.7562	22.8599	24.7495	23.7634	22.765	24.7091	23.701	22.932	24.8743	23.5324	22.8364
85	21.0125	85	84.97	20	20.01	85	24.7075	23.908	22.9547	24.7127	23.754	22.8516	24.7254	23.8637	22.8703	24.7558	23.6323	22.9107	24.6755	23.8669	22.8525	24.6797	23.7686	22.7753	24.7565	23.7544	22.8595	24.729	23.7603	22.767	24.692	23.699	22.9363	24.856	23.5279	22.8373
86	21.2617	85	85	20	20.01	86	24.6947	23.9033	22.9506	24.6977	23.7538	22.8503	24.7121	23.8548	22.8707	24.7413	23.642	22.9107	24.6619	23.8595	22.853	24.6718	23.7648	22.7787	24.7436	23.7538	22.8494	24.7271	23.7654	22.7607	24.6885	23.7021	22.9311	24.8473	23.5255	22.8274
87	21.5117	85	84.97	20	20	87	24.6749	23.9068	22.9486	24.6789	23.7549	22.8476	24.6918	23.859	22.8718	24.7191	23.6391	22.9116	24.6498	23.8622	22.8456	24.6549	23.7603	22.7746	24.7297	23.7556	22.8552	24.7056	23.7636	22.7627	24.6665	23.6972	22.9313	24.8313	23.5279	22.8348
88	21.7625	85	84.94	20	20.01	88	24.6612	23.9075	22.9511	24.6643	23.7468	22.8444	24.682	23.8581	22.8738	24.709	23.6348	22.9109	24.6367	23.8613	22.8487	24.6435	23.7609	22.7769	24.7163	23.7495	22.8577	24.6951	23.758	22.767	24.6545	23.7001	22.9329	24.8164	23.5172	22.8287
89	22.0122	85	84.97	20	20	89	24.6499	23.9001	22.9517	24.653	23.7437	22.8536	24.6701	23.8572	22.8696	24.6974	23.6348	22.9116	24.6256	23.8593	22.8487	24.6287	23.7594	22.7755	24.6995	23.7513	22.8586	24.6759	23.7567	22.7562	24.6395	23.7017	22.9262	24.7995	23.5201	22.8287
90	22.2619	85	84.97	20	20	90	24.6333	23.8981	22.9529	24.6346	23.7529	22.848	24.6568	23.8539	22.8712	24.6849	23.6366	22.9127	24.6154	23.8552	22.8435	24.6188	23.7571	22.7762	24.6885	23.752	22.8543	24.6673	23.7574	22.7616	24.631	23.6958	22.9322	24.7864	23.5297	22.8334
91	22.5117	85	84.94	20	20	91	24.622	23.8994	22.9488	24.6228	23.7446	22.8451	24.6435	23.8541	22.8725	24.668	23.6348	22.9091	24.6033	23.8606	22.8514	24.6039	23.7587	22.7742	24.6751	23.7506	22.8557	24.6506	23.7497	22.7627	24.613	23.6961	22.9291	24.7691	23.5205	22.8364
92	22.7628	85	85	20	20.02	92	24.6031	23.8972	22.949	24.6116	23.752	22.8489	24.6297	23.8536	22.8745	24.6502	23.633	22.9084	24.5927	23.8593	22.844	24.5955	23.7571	22.7728	24.6627	23.7522	22.8579	24.6387	23.7616	22.7596	24.6035	23.7012	22.9297	24.7599	23.5268	22.8341
93	23.0114	85	84.97	20	20	93	24.5941	23.8997	22.9484	24.6003	23.747	22.8516	24.6149	23.8514	22.8743	24.6357	23.6278	22.9068	24.5757	23.857	22.8447	24.5732	23.7603	22.7773	24.6483	23.7511	22.857	24.6214	23.756	22.7605	24.5885	23.6961	22.9369	24.743	23.5223	22.8352
94	23.2617	85	85	20	20	94	24.58	23.8961	22.9495	24.5894	23.7414	22.842	24.609	23.8505	22.8705	24.6275	23.6247	22.9093	24.5655	23.8503	22.8438	24.5678	23.7524	22.7776	24.6383	23.7511	22.851	24.6095	23.7517	22.7616	24.5784	23.7024	22.9358	24.7309	23.5217	22.8328
95	23.5119	85	84.97	20	20	95	24.5653	23.9021	22.9455	24.5692	23.7448	22.846	24.5927	23.8505	22.8698	24.6116	23.6294	22.9113	24.5544	23.8566	22.8489	24.5539	23.7538	22.7719	24.6249	23.7484	22.8575	24.5937	23.7544	22.7621	24.5639	23.6956	22.9284	24.7169	23.5183	22.833
96	23.7625	85	84.97	20	19.99	96	24.5559	23.8938	22.945	24.5546	23.7432	22.8415	24.5774	23.8536	22.8691	24.5996	23.6305	22.9098	24.5398	23.8552	22.8391	24.5415	23.7497	22.7782	24.6129	23.752	22.8554	24.5861	23.7538	22.7632	24.5594	23.6961	22.9369	24.7073	23.5183	22.831
97	24.0117	85	85	20	20.02	97	24.5384	23.8988	22.9477	24.5419	23.7358	22.8451	24.5696	23.8485	22.8685	24.5812	23.62	22.9086	24.5234	23.8476	22.8442	24.5276	23.7486	22.7724	24.599	23.7448	22.8527	24.5646	23.7504	22.7578	24.5389	23.6943	22.9279	24.6894	23.5235	22.8263
98	24.2619	85	84.94	20	20.01	98	24.5285	23.9035	22.9457	24.5353	23.7434	22.8458	24.5572	23.844	22.873	24.5726	23.6238	22.9086	24.5171	23.8552	22.8474	24.5192	23.7542	22.7724	24.5885	23.7446	22.8568	24.5646	23.7504	22.7661	24.5339	23.6927	22.9309	24.6807	23.521	22.8328
99	24.5128	85	85	20	20.01	99	24.5204	23.8887	22.9459	24.524	23.7437	22.8431	24.5484	23.8483	22.8703	24.5605	23.6305	22.9046	24.5108	23.8507	22.8422	24.5093	23.7517	22.7762	24.5818	23.7394	22.8541	24.5497	23.754	22.765	24.5209	23.6972	22.9264	24.6681	23.5178	22.8299
100	24.7633	85	85	20	20.01	100	24.5063	23.8909	22.954	24.5132	23.7405	22.8438	24.5365	23.8449	22.87	24.5489	23.6233	22.9006	24.4987	23.8525	22.842	24.4999	23.754	22.7755	24.5679	23.7461	22.8539	24.5388	23.7493	22.7596	24.5094	23.6952	22.9257	24.659	23.5181	22.8299
101	25.0128	85	85	20	20.01	101	24.4912	23.8929	22.9515	24.5052	23.743	22.8494	24.5316	23.8442	22.8664	24.5393	23.6193	22.9091	24.4948	23.8494	22.8449	24.4935	23.7517	22.7733	24.5588	23.7459	22.853	24.5278	23.7475	22.7553	24.5034	23.6943	22.9255	24.6512	23.5165	22.833
102	25.2619	85	85	20	20.01	102	24.4864	23.8932	22.9504	24.4953	23.7414	22.8485	24.5188	23.8444	22.8696	24.5268	23.6184	22.9012	24.4817	23.8505	22.8422	24.485	23.7529	22.7751	24.5506	23.7428	22.8485	24.5172	23.7524	22.7634	24.4924	23.6958	22.9255	24.6377	23.5154	22.8231
103	25.5111	85	85	20	20.02	103	24.477	23.8923	22.9508	24.4835	23.7455	22.8422	24.5138	23.8467	22.8653	24.519	23.6269	22.9075	24.474	23.8496	22.8424	24.4742	23.7493	22.7744	24.5401	23.7448	22.8507	24.5115	23.7511	22.7618	24.4864	23.6936	22.9239	24.629	23.5156	22.829
104	25.7628	85	85	20	19.99	104	24.4661	23.8848	22.9439	24.4732	23.7383	22.846	24.501	23.8431	22.8718	24.507	23.6148	22.9086	24.4672	23.8492	22.8442	24.4662	23.7513	22.7791	24.5329	23.7396	22.8519	24.5043	23.7437	22.7591	24.4764	23.6871	22.9282	24.6252	23.5122	22.8265
105	26.0122	85	84.94	20	20.02	105	24.4562	23.8902	22.9522	24.4605	23.7315	22.848	24.4897	23.8409	22.8689	24.4954	23.6209	22.9059	24.4551	23.8478	22.8418	24.4533	23.7479	22.7708	24.52	23.7437	22.8503	24.4881	23.7446	22.7553	24.4673	23.6887	22.9279	24.6083	23.5127	22.8352
106	26.2625	85	84.94	20	20.01	106	24.4453	23.8909	22.9419	24.452	23.7322	22.8456	24.4778	23.8364	22.8709	24.4867	23.618	22.9021	24.4444	23.8485	22.8456	24.4444	23.7495	22.7713	24.5119	23.7446	22.8566	24.4752	23.7425	22.7562	24.4558	23.6792	22.9351	24.5976	23.514	22.8339
107	26.5136	85	84.97	20	20.01	107	24.4359	23.8893	22.9486	24.4454	23.7333	22.842	24.4714	23.8471	22.8673	24.4785	23.6229	22.9057	24.4386	23.8485	22.842	24.4355	23.7479	22.7706	24.5033	23.7405	22.8489	24.4694	23.7452	22.7616	24.4503	23.6925	22.9295	24.5919	23.5118	22.8339
108	26.7619	85	84.94	20	20.01	108	24.4274	23.8896	22.9441	24.4341	23.7354	22.8411	24.4616	23.8382	22.8662	24.4665	23.6191	22.9057	24.4289	23.8483	22.8467	24.4281	23.7459	22.7735	24.4937	23.7401	22.8554	24.4623	23.7336	22.7616	24.4373	23.6927	22.9336	24.5774	23.5082	22.8287
109	27.0122	85	85	20	20.01	109	24.4217	23.8884	22.9459	24.4233	23.7363	22.8521	24.4532	23.8402	22.8678	24.4573	23.6166	22.9057	24.4216	23.8413	22.8409	24.4217	23.7477	22.774	24.4812	23.7356	22.8552	24.4546	23.7387	22.7547	24.4318	23.688	22.9329	24.5692	23.5143	22.8287
110	27.2619	85	85	20	20.02	110	24.4094	23.8918	22.9452	24.4191	23.7302	22.8456	24.4438	23.8422	22.8664	24.4506	23.6193	22.9039	24.4105	23.8444	22.848	24.4093	23.7477	22.7731	24.4779	23.7376	22.8496	24.4412	23.7441	22.7574	24.4238	23.692	22.9259	24.5614	23.5051	22.8256
111	27.5125	85	84.94	20	20	111	24.3995	23.8918	22.9488	24.4035	23.7282	22.8474	24.4354	23.8386	22.8694	24.4347	23.6186	22.9068	24.4042	23.8426	22.8406	24.4038	23.7403	22.769	24.4669	23.7358	22.8501	24.4336	23.743	22.7587	24.4123	23.6911	22.9282	24.5532	23.508	22.8263
112	27.7619	85	84.97	20	20	112	24.3868	23.8891	22.9412	24.3965	23.7306	22.8476	24.4246	23.8391	22.8658	24.4318	23.6157	22.9059	24.3964	23.8426	22.8469	24.3944	23.743	22.7742	24.4554	23.7378	22.8465	24.4212	23.7331	22.7529	24.4043	23.6815	22.9241	24.5402	23.5084	22.8274
113	28.0122	85	84.97	20	20	113	24.3806	23.89	22.9515	24.3875	23.7304	22.8444	24.4202	23.8404	22.866	24.4231	23.6139	22.903	24.3901	23.8413	22.8402	24.3885	23.736	22.765	24.4506	23.7369	22.8532	24.4188	23.7443	22.7522	24.3968	23.6907	22.9277	24.5358	23.5091	22.8332
114	28.2619	85	84.97	20	19.99	114	24.3764	23.8871	22.9452	24.3833	23.7302	22.8391	24.4137	23.8366	22.87	24.4139	23.611	22.9008	24.3834	23.8435	22.8395	24.382	23.7428	22.7755	24.4434	23.7389	22.8539	24.4097	23.7414	22.7506	24.3928	23.6875	22.923	24.5286	23.5042	22.8299
115	28.5131	85	84.98	20	19.97	115	24.3636	23.8889	22.938	24.3734	23.7315	22.8451	24.4029	23.8352	22.8667	24.4033	23.6159	22.9015	24.3703	23.8404	22.846	24.3706	23.7414	22.7704	24.4329	23.7363	22.8559	24.4006	23.7378	22.7643	24.3803	23.6875	22.925	24.5146	23.5021	22.8251
116	28.7625	85	84.94	20	20	116	24.3575	23.8862	22.945	24.364	23.7311	22.8426	24.3985	23.8359	22.8673	24.3937	23.613	22.9053	24.3683	23.8357	22.8453	24.3637	23.7392	22.7701	24.4262	23.7338	22.8474	24.3944	23.7414	22.7574	24.3768	23.6828	22.9268	24.5107	23.5071	22.8204
117	29.0125	85	85	20	20.01	117	24.3461	23.8853	22.9508	24.356	23.727	22.8406	24.3876	23.8348	22.87	24.3865	23.6141	22.9046	24.364	23.84	22.8418	24.3573	23.7443	22.7713	24.4147	23.7293	22.8532	24.3839	23.7315	22.7529	24.3688	23.6799	22.9212	24.5011	23.5048	22.8274
118	29.2625	85	84.97	20	20	118	24.3381	23.8801	22.9412	24.3475	23.7279	22.8462	24.3787	23.8334	22.8635	24.3797	23.6139	22.9037	24.3514	23.8409	22.8364	24.3474	23.7432	22.7726	24.4099	23.734	22.8476	24.3762	23.7374	22.7623	24.3602	23.6754	22.9324	24.4929	23.5006	22.8265
119	29.5114	85	84.97	20	20.01	119	24.3291	23.8783	22.9425	24.3414	23.7266	22.8402	24.3723	23.8346	22.8642	24.3657	23.6108	22.9046	24.3422	23.84	22.8433	24.338	23.7315	22.7681	24.3984	23.7327	22.8507	24.3672	23.7295	22.7607	24.3507	23.6772	22.9273	24.4808	23.5046	22.8229
120	29.7619	85	85	20	20	120	24.3225	23.8842	22.9423	24.332	23.7315	22.8469	24.3625	23.8352	22.8673	24.3585	23.6094	22.9026	24.3296	23.8346	22.8418	24.3271	23.7441	22.771	24.3874	23.7324	22.8532	24.3557	23.7331	22.7571	24.3412	23.6801	22.9318	24.4769	23.4961	22.8251
121	30.0117	85	85	20	20.01	121	24.3117	23.8795	22.9403	24.3268	23.7264	22.8465	24.3565	23.8366	22.864	24.3503	23.6081	22.9053	24.3276	23.8388	22.8431	24.3246	23.7416	22.7713	24.3836	23.7311	22.8501	24.3499	23.7437	22.76	24.3347	23.6786	22.9214	24.4736	23.5001	22.8256
122	30.2625	85	84.94	20	20	122	24.306	23.8846	22.9434	24.3151	23.7266	22.8373	24.3516	23.8388	22.8667	24.3474	23.613	22.9046	24.318	23.8375	22.8404	24.3147	23.738	22.7719	24.3726	23.7349	22.8516	24.3375	23.732	22.7578	24.3237	23.6772	22.9291	24.4518	23.4999	22.8272
123	30.5122	85	84.97	20	20.01	123	24.297	23.8788	22.9423	24.3089	23.7255	22.8435	24.3413	23.8323	22.8664	24.3354	23.6079	22.9042	24.3126	23.84	22.8444	24.3122	23.7392	22.769	24.3716	23.7282	22.8523	24.338	23.7385	22.7587	24.3202	23.6837	22.9295	24.4513	23.5037	22.8202
124	30.7628	85	84.97	20	20	124	24.2913	23.8799	22.9538	24.3014	23.7311	22.8402	24.3353	23.8316	22.8676	24.332	23.6058	22.8994	24.3088	23.8319	22.8462	24.3033	23.736	22.7701	24.3601	23.7322	22.8456	24.3289	23.7333	22.7562	24.3132	23.6779	22.9306	24.4398	23.5039	22.8301
125	31.0117	85	84.94	20	20.01	125	24.2847	23.8777	22.9419	24.2925	23.7293	22.8424	24.3319	23.8341	22.868	24.3233	23.6072	22.8979	24.3	23.8433	22.8411	24.2944	23.7387	22.7704	24.352	23.7324	22.844	24.3179	23.7347	22.7529	24.3102	23.6774	22.9226	24.4388	23.5019	22.8269
126	31.2617	85	84.97	20	20	126	24.2748	23.881	22.9497	24.2868	23.7246	22.8465	24.3196	23.8296	22.864	24.317	23.6101	22.9042	24.2932	23.837	22.8406	24.2864	23.7338	22.7679	24.3458	23.7288	22.8501	24.3117	23.7257	22.7553	24.3002	23.6705	22.9282	24.4243	23.5093	22.8238
127	31.5125	85	85	20	20.01	127	24.272	23.8786	22.9423	24.2849	23.7237	22.8438	24.3181	23.8352	22.8658	24.3079	23.6092	22.8967	24.2899	23.8337	22.8424	24.284	23.7407	22.774	24.341	23.7338	22.8451	24.3074	23.7322	22.7551	24.2937	23.6797	22.9228	24.4185	23.4952	22.8224
128	31.7617	85	85	20	20.01	128	24.2663	23.8819	22.9455	24.2708	23.7235	22.8386	24.3112	23.8366	22.8635	24.2982	23.6119	22.9035	24.2802	23.8404	22.8415	24.2756	23.7338	22.7708	24.3304	23.732	22.8474	24.2993	23.7279	22.7556	24.2842	23.6817	22.9241	24.4113	23.5053	22.8233
129	32.0125	85	84.94	20	20.01	129	24.2573	23.8727	22.943	24.2647	23.7255	22.8424	24.3048	23.8314	22.8667	24.2953	23.6081	22.9062	24.2792	23.8413	22.8391	24.2686	23.7363	22.7717	24.329	23.7286	22.8435	24.2978	23.7297	22.7522	24.2862	23.6846	22.9217	24.4093	23.4992	22.8287
130	32.2619	85	84.97	20	20.02	130	24.2488	23.8779	22.949	24.2562	23.7212	22.8409	24.2989	23.8339	22.8637	24.2838	23.6038	22.9028	24.2681	23.8361	22.8424	24.2617	23.7329	22.7692	24.3175	23.7262	22.8489	24.2888	23.73	22.7533	24.2742	23.6799	22.9203	24.3968	23.5028	22.8276
131	32.5122	85	84.97	20	19.99	131	24.2403	23.8797	22.9425	24.2548	23.7192	22.8415	24.29	23.8301	22.8658	24.2794	23.6036	22.903	24.2666	23.829	22.8388	24.2572	23.7309	22.7704	24.3127	23.7306	22.8501	24.2816	23.7313	22.7589	24.2717	23.6817	22.9262	24.3944	23.499	22.8189
132	32.7625	85	85	20	20.01	132	24.2314	23.8797	22.9425	24.244	23.7183	22.8386	24.2821	23.8316	22.8667	24.2679	23.607	22.9017	24.2569	23.8319	22.8474	24.2468	23.7306	22.7701	24.3036	23.7313	22.8516	24.2716	23.7367	22.752	24.2587	23.6792	22.9268	24.3813	23.5003	22.8229
133	33.0119	85	84.97	20	20.01	133	24.2238	23.8772	22.9392	24.2336	23.7223	22.84	24.2742	23.8272	22.8669	24.2621	23.6043	22.9037	24.2482	23.8332	22.846	24.2404	23.7331	22.7713	24.2964	23.73	22.8435	24.2649	23.736	22.7524	24.2532	23.6772	22.9282	24.3736	23.5019	22.8229
134	33.2628	85	84.97	20	20	134	24.2177	23.8763	22.9486	24.2275	23.7219	22.8444	24.2658	23.8263	22.8653	24.2563	23.6052	22.9039	24.2404	23.8352	22.8447	24.2354	23.7306	22.7713	24.2945	23.7306	22.8456	24.2606	23.7309	22.7506	24.2496	23.6801	22.9293	24.3702	23.4967	22.8278
135	33.5125	85	84.94	20	20.02	135	24.212	23.8779	22.9515	24.2219	23.7199	22.8379	24.2629	23.8296	22.8624	24.251	23.6061	22.9044	24.2351	23.8341	22.8395	24.23	23.7327	22.7675	24.284	23.7277	22.8478	24.2505	23.7342	22.7571	24.2421	23.6772	22.9266	24.363	23.5008	22.8312
136	33.7619	85	84.94	20	20	136	24.2025	23.8759	22.9387	24.2158	23.7192	22.8388	24.256	23.8287	22.8631	24.2423	23.6052	22.9028	24.2312	23.8321	22.8397	24.224	23.7318	22.7684	24.2787	23.7295	22.8534	24.2477	23.7387	22.7513	24.2391	23.6721	22.9306	24.3606	23.4983	22.8236
137	34.0117	85	84.97	20	20	137	24.2002	23.8738	22.949	24.2082	23.7145	22.8413	24.25	23.8328	22.8653	24.2341	23.6029	22.9019	24.223	23.8357	22.8438	24.2151	23.7331	22.7699	24.2696	23.7295	22.8474	24.2362	23.73	22.756	24.2316	23.6741	22.9288	24.3533	23.4997	22.8258
138	34.2631	85	84.94	20	20.01	138	24.1893	23.8716	22.9419	24.2016	23.7232	22.8426	24.2417	23.8281	22.8653	24.2278	23.6047	22.9037	24.2201	23.8283	22.8328	24.2122	23.7338	22.7681	24.2672	23.7217	22.8451	24.2333	23.7318	22.7524	24.2241	23.6651	22.9223	24.3485	23.4918	22.8202
139	34.5119	85	85	20	20	139	24.187	23.8752	22.941	24.1969	23.7194	22.8377	24.2362	23.8308	22.8631	24.2225	23.5993	22.8988	24.2114	23.8355	22.8431	24.1983	23.7293	22.7688	24.2558	23.7257	22.8487	24.2247	23.7313	22.7529	24.2176	23.6786	22.925	24.3393	23.4972	22.831
140	34.7614	85	84.97	20	20.01	140	24.1818	23.8716	22.9416	24.187	23.7232	22.8373	24.2338	23.8274	22.8622	24.2124	23.6038	22.9021	24.206	23.8305	22.837	24.1953	23.7313	22.7699	24.2538	23.7255	22.8431	24.2175	23.73	22.7547	24.2121	23.6759	22.9246	24.3292	23.4936	22.8245
141	35.0114	85	84.97	20	20.02	141	24.1737	23.8727	22.9416	24.1814	23.7183	22.8368	24.2259	23.8263	22.8611	24.2071	23.6052	22.9008	24.1988	23.8267	22.8433	24.1879	23.7324	22.7643	24.2457	23.7244	22.8492	24.2175	23.7226	22.7526	24.2071	23.6651	22.9223	24.3297	23.4972	22.8227
142	35.2614	85	84.97	20	20.01	142	24.1643	23.87	22.9513	24.1772	23.7178	22.8433	24.218	23.8231	22.8671	24.2028	23.6043	22.9035	24.1964	23.8213	22.8328	24.1829	23.7297	22.7634	24.239	23.7268	22.8444	24.2051	23.727	22.7562	24.2021	23.6646	22.9253	24.3219	23.4947	22.8195
143	35.5114	85	84.97	20	20.02	143	24.1591	23.8716	22.9479	24.172	23.7147	22.8411	24.2155	23.8247	22.8646	24.1951	23.6004	22.8992	24.1867	23.8314	22.8384	24.1785	23.7259	22.7681	24.2318	23.719	22.848	24.2013	23.7336	22.7556	24.1926	23.6759	22.923	24.3132	23.4844	22.8209
144	35.7619	85	85	20	20.01	144	24.1511	23.8741	22.9481	24.1706	23.7208	22.8377	24.2086	23.8233	22.8671	24.1902	23.602	22.9057	24.1838	23.8299	22.8413	24.172	23.7313	22.7697	24.2256	23.7226	22.8465	24.1936	23.7302	22.7576	24.1901	23.6718	22.9286	24.3026	23.4952	22.8249
145	36.0111	85	84.97	20	20.02	145	24.143	23.8707	22.9428	24.1607	23.7194	22.8386	24.1983	23.8267	22.8622	24.183	23.6036	22.903	24.1741	23.8308	22.8409	24.1626	23.7282	22.7668	24.2194	23.723	22.8458	24.186	23.7327	22.7511	24.1791	23.6732	22.9221	24.2949	23.4925	22.8213
146	36.2614	85	84.97	20	20	146	24.1402	23.8687	22.9396	24.1555	23.7185	22.8357	24.1978	23.826	22.8669	24.1772	23.6031	22.8994	24.1736	23.8231	22.8406	24.1621	23.7311	22.7704	24.216	23.7214	22.8505	24.1846	23.727	22.7558	24.1776	23.6606	22.9309	24.2881	23.4943	22.8162
147	36.5125	85	85	20	20	147	24.1355	23.8709	22.9437	24.1489	23.7113	22.8418	24.1938	23.8254	22.8671	24.1738	23.6031	22.8979	24.1673	23.8263	22.8402	24.1587	23.7306	22.7708	24.2079	23.721	22.8498	24.1798	23.7311	22.754	24.1726	23.677	22.927	24.2891	23.5006	22.826
148	36.7622	85	85	20	20	148	24.1317	23.8678	22.9419	24.1423	23.7187	22.8355	24.1899	23.8198	22.8635	24.1671	23.598	22.8999	24.1663	23.8274	22.8415	24.1547	23.7329	22.7659	24.2069	23.7212	22.8467	24.1755	23.7306	22.7574	24.1691	23.6721	22.93	24.2848	23.4938	22.8189
149	37.0114	85	85	20	20.01	149	24.1241	23.8678	22.9421	24.1376	23.7165	22.8418	24.1849	23.8184	22.8604	24.1603	23.6067	22.9017	24.1566	23.8296	22.8355	24.1483	23.7237	22.7663	24.1997	23.7187	22.8534	24.1669	23.7259	22.7524	24.1626	23.6687	22.921	24.2814	23.4923	22.8267
150	37.2619	85	84.97	20	20	150	24.1185	23.8723	22.9407	24.1315	23.7167	22.8379	24.1785	23.8251	22.8655	24.1584	23.5948	22.9001	24.1528	23.8258	22.8397	24.1413	23.7282	22.7697	24.1959	23.7199	22.8458	24.1626	23.7219	22.7553	24.1546	23.6581	22.9306	24.2717	23.4932	22.8213
151	37.5131	85	85	20	20	151	24.1123	23.8714	22.9423	24.1282	23.714	22.8393	24.1721	23.8204	22.8642	24.1521	23.5946	22.9026	24.1484	23.829	22.8364	24.1364	23.7257	22.7645	24.1916	23.7205	22.8424	24.1583	23.725	22.7522	24.1501	23.6602	22.9232	24.2674	23.4866	22.8211
152	37.7625	85	84.97	20	19.99	152	24.1038	23.8716	22.9468	24.1146	23.7165	22.8418	24.1559	23.818	22.8626	24.1415	23.5935	22.899	24.1431	23.8305	22.8395	24.129	23.7241	22.7666	24.1868	23.7194	22.8465	24.153	23.7196	22.7553	24.1486	23.6608	22.923	24.2577	23.4961	22.8236
153	38.0119	85	84.97	20	19.99	153	24.0986	23.8709	22.9423	24.1146	23.7194	22.8418	24.1578	23.8191	22.8642	24.1358	23.6027	22.9006	24.1377	23.8256	22.8319	24.126	23.727	22.7675	24.1763	23.7196	22.8476	24.1478	23.7232	22.7493	24.1431	23.6743	22.9208	24.2572	23.4851	22.8251
154	38.2625	85	84.94	20	20	154	24.0934	23.8678	22.9513	24.1089	23.7145	22.8391	24.1544	23.8175	22.8664	24.1324	23.6013	22.9042	24.1285	23.8278	22.8384	24.121	23.7253	22.7659	24.1739	23.7185	22.8476	24.1401	23.7167	22.7535	24.134	23.668	22.927	24.2461	23.4896	22.8236
155	38.5128	85	85	20	20.02	155	24.0868	23.8703	22.9446	24.1019	23.7118	22.8424	24.1465	23.8204	22.8653	24.1247	23.6007	22.9026	24.1232	23.8267	22.8379	24.1131	23.7264	22.7692	24.1657	23.7169	22.8435	24.1296	23.7228	22.7504	24.123	23.6633	22.9253	24.2379	23.4967	22.8202
156	38.7628	85	84.94	20	20.02	156	24.0816	23.8725	22.9403	24.0972	23.7102	22.8388	24.1425	23.8195	22.8646	24.1155	23.5982	22.8992	24.1198	23.8294	22.8415	24.1096	23.7279	22.7728	24.1605	23.7223	22.8485	24.1272	23.7232	22.756	24.1235	23.6696	22.9232	24.2365	23.4925	22.8189
157	39.0114	85	85	20	20	157	24.0774	23.8703	22.9407	24.0924	23.7194	22.8366	24.1396	23.8258	22.8644	24.1179	23.5993	22.9001	24.1164	23.8267	22.8393	24.1062	23.7235	22.7668	24.1519	23.7244	22.8483	24.1229	23.7273	22.7533	24.1185	23.6631	22.9255	24.2287	23.4866	22.8278
158	39.2625	85	85	20	20.02	158	24.0717	23.8705	22.9412	24.0821	23.7156	22.8409	24.1292	23.8233	22.8676	24.103	23.6004	22.8988	24.1038	23.8258	22.8373	24.1017	23.7237	22.771	24.1476	23.7181	22.8444	24.1143	23.7244	22.7556	24.112	23.6738	22.9228	24.2258	23.4898	22.8254
159	39.5117	85	85	20	20	159	24.0646	23.8718	22.9396	24.0783	23.7116	22.8384	24.1273	23.82	22.8608	24.1039	23.6011	22.9001	24.1077	23.8258	22.8397	24.0948	23.7244	22.7659	24.1437	23.7183	22.8501	24.11	23.7203	22.754	24.1075	23.6608	22.9288	24.2138	23.488	22.8191
160	39.7636	85	84.97	20	20.01	160	24.0589	23.8714	22.9416	24.075	23.7145	22.8406	24.1194	23.8258	22.8629	24.1006	23.5921	22.9003	24.1014	23.8247	22.8397	24.0918	23.7275	22.7681	24.138	23.7201	22.8444	24.1076	23.7226	22.7526	24.1025	23.6626	22.9282	24.2162	23.486	22.8164
161	40.0128	85	85	20	20	161	24.0561	23.8658	22.9394	24.0694	23.7116	22.8359	24.1184	23.8231	22.8615	24.0924	23.5975	22.8972	24.0985	23.826	22.8386	24.0859	23.732	22.7645	24.1318	23.7219	22.8474	24.1033	23.7217	22.758	24.0985	23.6721	22.9226	24.207	23.4848	22.8233
162	40.2614	85	85	20	20	162	24.0519	23.8714	22.938	24.0623	23.708	22.8413	24.1115	23.8171	22.8633	24.088	23.5973	22.8958	24.0941	23.8247	22.8397	24.0839	23.7282	22.7708	24.1332	23.719	22.8465	24.0947	23.7266	22.7544	24.095	23.6671	22.9221	24.2109	23.4889	22.8251
163	40.5128	85	85	20	20.01	163	24.0452	23.8633	22.9407	24.0609	23.7116	22.8424	24.109	23.8211	22.8584	24.0871	23.5957	22.9017	24.0854	23.8238	22.8395	24.0715	23.7208	22.7648	24.1203	23.7165	22.8485	24.0866	23.7172	22.7607	24.0845	23.6734	22.923	24.193	23.4884	22.8245
164	40.7622	85	84.97	20	20.02	164	24.0424	23.8644	22.9439	24.0562	23.7145	22.8431	24.0992	23.8236	22.8649	24.0755	23.5928	22.8997	24.0796	23.8263	22.8435	24.0666	23.7221	22.7697	24.116	23.7163	22.8447	24.0827	23.7201	22.749	24.082	23.6673	22.9235	24.1887	23.4882	22.826
165	41.0125	85	84.94	20	20	165	24.0344	23.8685	22.9479	24.0459	23.7068	22.8386	24.0987	23.8236	22.862	24.0707	23.6058	22.8963	24.0791	23.8256	22.8384	24.0661	23.7239	22.7634	24.1102	23.716	22.8487	24.0851	23.7259	22.7511	24.082	23.662	22.9241	24.1887	23.4853	22.8269
166	41.2628	85	84.97	20	20.01	166	24.0278	23.8703	22.9455	24.0407	23.7154	22.8435	24.0913	23.818	22.8644	24.0654	23.5964	22.9017	24.0718	23.8195	22.8391	24.0557	23.7239	22.7668	24.1054	23.7212	22.8487	24.0751	23.7302	22.7504	24.071	23.6611	22.9255	24.178	23.4824	22.8251
167	41.5122	85	85	20	20	167	24.0207	23.8653	22.9407	24.0364	23.7111	22.8364	24.0868	23.8186	22.8649	24.061	23.6013	22.9017	24.0699	23.8263	22.8386	24.0537	23.7239	22.7697	24.1064	23.7172	22.8476	24.0679	23.7174	22.7574	24.0665	23.6644	22.923	24.1737	23.4822	22.8195
168	41.7611	85	84.97	20	20.01	168	24.0141	23.8664	22.9461	24.0303	23.7084	22.8364	24.0799	23.8242	22.8635	24.0572	23.6018	22.899	24.0636	23.8202	22.837	24.0527	23.7248	22.7679	24.1002	23.7219	22.8406	24.0694	23.7244	22.7486	24.0655	23.6669	22.9223	24.1732	23.4927	22.8186
169	42.0117	85	84.94	20	20	169	24.0141	23.8678	22.9423	24.028	23.7098	22.837	24.0775	23.8189	22.8644	24.0548	23.6007	22.9017	24.0559	23.8256	22.8355	24.0472	23.7232	22.765	24.0949	23.7174	22.8451	24.0593	23.7214	22.7553	24.0575	23.6613	22.9235	24.165	23.484	22.8236
170	42.2631	85	84.94	20	20.01	170	24.0093	23.8599	22.9466	24.0228	23.71	22.8431	24.0755	23.8211	22.8629	24.0499	23.6016	22.9019	24.0563	23.8189	22.8406	24.0398	23.7176	22.7684	24.0853	23.7116	22.8422	24.055	23.7217	22.7533	24.0525	23.6658	22.9253	24.1607	23.4884	22.8231
171	42.5114	85	84.97	20	20.01	171	24.0027	23.8698	22.9412	24.0186	23.7109	22.8393	24.0706	23.8173	22.8595	24.0475	23.5962	22.8981	24.0486	23.8299	22.8384	24.0368	23.7203	22.7684	24.0896	23.7205	22.8469	24.0541	23.7201	22.754	24.0495	23.6595	22.9266	24.1573	23.4851	22.8175
172	42.7617	85	84.97	20	20.01	172	24.0027	23.8687	22.9466	24.0115	23.7064	22.8397	24.0656	23.8242	22.8624	24.0388	23.5903	22.8997	24.05	23.8204	22.8404	24.0304	23.7208	22.7661	24.0791	23.7158	22.8444	24.0459	23.723	22.7517	24.049	23.657	22.9253	24.1573	23.4918	22.8233
173	43.0111	85	84.97	20	20.02	173	23.9947	23.868	22.9423	24.0059	23.7127	22.8397	24.0572	23.8171	22.8629	24.0297	23.5901	22.9026	24.0384	23.8207	22.8382	24.0245	23.7228	22.7659	24.0757	23.7169	22.8429	24.0479	23.7154	22.7508	24.043	23.6689	22.9297	24.1486	23.4857	22.8227
174	43.2639	85	85	20	20.01	174	23.989	23.8685	22.9398	24.0044	23.712	22.8375	24.0528	23.8227	22.8624	24.0287	23.5948	22.9003	24.0418	23.826	22.8415	24.0254	23.7226	22.7681	24.0714	23.7196	22.8433	24.0407	23.719	22.7578	24.035	23.6712	22.9223	24.138	23.4853	22.8191
175	43.5122	85	85	20	20.01	175	23.9848	23.8651	22.9401	24.0035	23.7044	22.8357	24.0523	23.8195	22.8642	24.0249	23.5899	22.9001	24.0336	23.8227	22.8451	24.017	23.7241	22.7692	24.0686	23.7145	22.8492	24.0354	23.7165	22.7524	24.0355	23.6669	22.9284	24.1389	23.4873	22.8193
176	43.7625	85	84.97	20	20.01	176	23.9834	23.8593	22.9484	23.9997	23.7086	22.8391	24.0479	23.8155	22.8615	24.0181	23.5946	22.9026	24.0287	23.822	22.837	24.0165	23.7214	22.7701	24.06	23.7187	22.846	24.0321	23.7178	22.7522	24.029	23.6608	22.9302	24.1346	23.4866	22.8224
177	44.0114	85	84.95	20	19.98	177	23.9796	23.8606	22.9421	23.9922	23.7051	22.8402	24.042	23.8157	22.8646	24.0123	23.596	22.9055	24.0253	23.826	22.8444	24.0071	23.7214	22.7654	24.0585	23.716	22.8478	24.0254	23.7217	22.7582	24.0204	23.67	22.9214	24.1264	23.4869	22.8211
178	44.2622	85	84.97	20	19.99	178	23.973	23.8646	22.9466	23.9894	23.7095	22.8435	24.0395	23.8153	22.8635	24.0099	23.6	22.9053	24.0205	23.8263	22.84	24.0056	23.7241	22.7684	24.0523	23.7208	22.8442	24.0211	23.7158	22.7585	24.0199	23.6615	22.9187	24.1235	23.4853	22.8213
179	44.5119	85	85	20	20	179	23.9711	23.857	22.9412	23.9842	23.7113	22.84	24.037	23.8213	22.8676	24.0099	23.5969	22.9008	24.0205	23.8222	22.8404	24.0032	23.7183	22.767	24.0494	23.7187	22.8431	24.0163	23.7217	22.7504	24.0174	23.6723	22.9228	24.1182	23.4815	22.8213
180	44.7617	85	85	20	20.01	180	23.9673	23.8595	22.9423	23.9833	23.7143	22.8433	24.0355	23.8166	22.8637	24.0012	23.5917	22.9021	24.0118	23.8209	22.8379	23.9967	23.7275	22.7688	24.0437	23.7102	22.8442	24.0101	23.7282	22.7547	24.0114	23.6655	22.9282	24.1129	23.4866	22.8278
181	45.0119	85	84.97	20	20.01	181	23.9659	23.8714	22.9398	23.9771	23.7048	22.8386	24.0267	23.8175	22.8646	23.9979	23.5872	22.9021	24.0108	23.8193	22.8334	23.9933	23.7248	22.7632	24.0403	23.716	22.8449	24.0096	23.7262	22.7549	24.0049	23.668	22.9226	24.1124	23.488	22.8267
182	45.2636	85	85	20	20	182	23.9583	23.8572	22.9475	23.9715	23.7059	22.8404	24.0237	23.8168	22.8615	23.9921	23.6	22.9017	24.0084	23.8229	22.8382	23.9878	23.7253	22.7706	24.0327	23.7147	22.8415	24.0072	23.7181	22.7574	24.0024	23.6714	22.9226	24.109	23.4857	22.8258
183	45.5128	85	84.97	20	20	183	23.9522	23.8521	22.9389	23.9682	23.7044	22.8386	24.0227	23.815	22.8631	23.9935	23.5996	22.8976	24.0069	23.8209	22.8413	23.9868	23.7178	22.7668	24.0341	23.7134	22.8388	24.0082	23.7201	22.7508	24.0039	23.6651	22.9244	24.1061	23.4819	22.8242
184	45.7608	85	84.95	20	19.99	184	23.9418	23.8595	22.9374	23.9607	23.7024	22.8384	24.0124	23.8146	22.8626	23.9868	23.5915	22.9037	23.9977	23.8227	22.8397	23.9853	23.7181	22.7648	24.0279	23.7145	22.8471	24.0001	23.7136	22.7484	23.9984	23.6608	22.9232	24.1032	23.4833	22.8155
185	46.0117	85	85	20	20.01	185	23.9427	23.8613	22.9389	23.9564	23.7035	22.8404	24.0104	23.8159	22.864	23.982	23.5996	22.9015	23.9948	23.8209	22.8355	23.9769	23.7239	22.7706	24.0221	23.7145	22.8422	23.9914	23.7176	22.7542	23.9919	23.6642	22.919	24.0945	23.4846	22.8215
186	46.2617	85	84.97	20	20.01	186	23.9394	23.8606	22.9407	23.9531	23.71	22.8391	24.0074	23.8186	22.866	23.9791	23.5908	22.9017	23.9924	23.8209	22.8393	23.972	23.7201	22.7643	24.0202	23.7136	22.8451	23.9871	23.7255	22.7562	23.9929	23.6635	22.9266	24.0926	23.4792	22.8155
187	46.5133	85	84.97	20	20.01	187	23.9333	23.8633	22.9412	23.9494	23.7122	22.8409	24.005	23.8175	22.8655	23.9689	23.5901	22.8985	23.9813	23.8236	22.835	23.9685	23.721	22.7661	24.0159	23.7183	22.844	23.98	23.7158	22.7522	23.9819	23.6624	22.925	24.0868	23.4813	22.8189
188	46.7614	85	84.97	20	20.01	188	23.9319	23.8698	22.9396	23.948	23.7093	22.8375	23.9986	23.8195	22.8629	23.9704	23.5964	22.9006	23.9803	23.822	22.8386	23.9645	23.721	22.767	24.0106	23.7131	22.8478	23.9795	23.7183	22.7504	23.9789	23.6617	22.9253	24.0834	23.4808	22.8191
189	47.0117	85	84.94	20	20.01	189	23.9281	23.8559	22.9461	23.9414	23.7024	22.8411	23.9946	23.8191	22.8644	23.9632	23.5946	22.8997	23.974	23.8218	22.8355	23.9606	23.7199	22.7695	24.0092	23.7158	22.8429	23.9733	23.7194	22.7524	23.9774	23.6602	22.9223	24.0747	23.4786	22.8238
190	47.2625	85	84.94	20	20.02	190	23.9234	23.8671	22.9387	23.9367	23.7021	22.8404	23.9946	23.8097	22.8599	23.9607	23.596	22.899	23.9711	23.8182	22.842	23.9606	23.7172	22.7692	24.0054	23.7134	22.8498	23.9671	23.7217	22.7589	23.9709	23.6532	22.9219	24.0737	23.4833	22.8242
191	47.5125	85	84.97	20	20.02	191	23.9191	23.8662	22.9396	23.9353	23.7042	22.8409	23.9882	23.815	22.8606	23.9578	23.589	22.9017	23.9735	23.822	22.8375	23.9551	23.7212	22.7672	23.9963	23.7167	22.844	23.9661	23.7143	22.752	23.9704	23.657	22.9257	24.0709	23.481	22.822
192	47.7614	85	85	20	20.04	192	23.9177	23.8622	22.9437	23.9315	23.7095	22.8366	23.9917	23.8146	22.8611	23.9501	23.5951	22.901	23.9682	23.8155	22.8397	23.9492	23.721	22.7657	23.9929	23.7134	22.8476	23.9642	23.7167	22.7533	23.9659	23.6653	22.9214	24.0636	23.4804	22.8254
193	48.0133	85	85	20	20	193	23.9087	23.8595	22.9392	23.9249	23.7089	22.8346	23.9779	23.8146	22.8611	23.9453	23.5915	22.8999	23.9604	23.8204	22.8426	23.9447	23.716	22.7677	23.9944	23.7129	22.8474	23.9585	23.7178	22.7531	23.9599	23.6597	22.9214	24.0612	23.4826	22.8242
194	48.2617	80	80.02	20	20.02	194	23.4335	23.8393	22.9347	23.4538	23.6795	22.8247	23.4966	23.7901	22.8471	23.4632	23.5681	22.89	23.4537	23.7908	22.8272	23.449	23.6914	22.7533	23.486	23.6866	22.8301	23.4532	23.6916	22.7434	23.4434	23.6314	22.9071	23.5547	23.4577	22.8099
195	48.5119	80	80.04	20	20.01	195	23.0684	23.8319	22.9288	23.1022	23.675	22.8267	23.1431	23.7816	22.8476	23.1054	23.5585	22.8846	23.0918	23.7865	22.8227	23.0998	23.6882	22.7511	23.1264	23.6871	22.829	23.1119	23.6857	22.7356	23.0966	23.6251	22.9131	23.2167	23.4539	22.8079
196	48.7625	80	80.02	20	20	196	22.7921	23.8254	22.9178	22.8345	23.6705	22.8227	22.8763	23.7787	22.8431	22.8321	23.5556	22.8833	22.8248	23.7713	22.8173	22.8378	23.6774	22.749	22.8536	23.6806	22.8254	22.8495	23.6777	22.7313	22.8324	23.6278	22.9077	22.9526	23.4519	22.8027
197	49.0117	80	80.02	20	20	197	22.5842	23.8195	22.9259	22.6349	23.6617	22.8155	22.68	23.7692	22.8409	22.6306	23.5511	22.8848	22.6349	23.7684	22.8168	22.6471	23.6743	22.7475	22.6534	23.6736	22.8287	22.6526	23.6756	22.741	22.6402	23.6222	22.9019	22.7522	23.4382	22.8018
198	49.2611	80	79.96	20	20	198	22.425	23.8079	22.9147	22.4768	23.6525	22.8137	22.5223	23.7609	22.842	22.4633	23.5441	22.8813	22.4823	23.7574	22.815	22.4931	23.6642	22.7446	22.4878	23.6707	22.8272	22.4968	23.6615	22.7407	22.4851	23.6056	22.9064	22.5923	23.4382	22.7978
199	49.5122	80	80.02	20	20	199	22.289	23.811	22.921	22.3408	23.6521	22.8112	22.3921	23.7567	22.8375	22.3287	23.5351	22.8779	22.352	23.7596	22.8103	22.3619	23.6579	22.7459	22.3533	23.664	22.8204	22.3653	23.6671	22.7333	22.3545	23.6056	22.8947	22.4504	23.4334	22.8025
200	49.7625	80	79.99	20	20.01	200	22.186	23.802	22.9183	22.2306	23.6451	22.8119	22.2846	23.7508	22.8348	22.2183	23.53	22.8763	22.2512	23.7511	22.8105	22.2594	23.653	22.7405	22.2408	23.6586	22.8247	22.2559	23.6575	22.7297	22.2504	23.604	22.9012	22.3427	23.4292	22.7953
201	50.0125	80	80.02	20	20.01	201	22.0939	23.8004	22.9136	22.136	23.6388	22.82	22.1914	23.7439	22.8357	22.1248	23.5282	22.8763	22.1669	23.7481	22.8119	22.1732	23.6521	22.7396	22.1532	23.6516	22.8231	22.1674	23.6534	22.7266	22.1608	23.5897	22.8927	22.2461	23.4265	22.7937
202	50.2628	80	79.99	20	20.01	202	22.0188	23.7942	22.9183	22.0546	23.633	22.8105	22.114	23.7434	22.8339	22.0467	23.5223	22.8707	22.087	23.7508	22.804	22.0895	23.6467	22.7405	22.0723	23.6516	22.8198	22.0847	23.6501	22.7246	22.0822	23.5996	22.9024	22.1631	23.4141	22.7895
203	50.5119	80	79.99	20	20	203	21.9432	23.8	22.9167	21.9864	23.6312	22.8126	22.042	23.7419	22.8323	21.971	23.5214	22.8725	22.023	23.7439	22.8047	22.0182	23.6424	22.7365	21.9957	23.6505	22.8233	22.0159	23.646	22.7275	22.0096	23.5879	22.8923	22.0873	23.4141	22.7957
204	50.7625	80	80.07	20	20.01	204	21.8785	23.7868	22.9185	21.9191	23.6325	22.8103	21.9769	23.7407	22.8301	21.9074	23.521	22.8716	21.9562	23.7448	22.8002	21.9553	23.6368	22.7371	21.9296	23.6426	22.8153	21.9447	23.637	22.7315	21.9461	23.5863	22.8905	22.0216	23.4128	22.7924
205	51.0125	80	80.02	20	20	205	21.8247	23.7928	22.9158	21.8635	23.6303	22.8065	21.9217	23.7351	22.8278	21.851	23.5187	22.8725	21.9053	23.7396	22.8079	21.9033	23.6388	22.734	21.8822	23.6438	22.8175	21.8902	23.6404	22.7241	21.8915	23.5841	22.8902	21.9695	23.4137	22.7912
206	51.2622	80	80.02	20	20.01	206	21.7708	23.7883	22.9062	21.8038	23.6247	22.8067	21.8655	23.7282	22.8296	21.7907	23.5143	22.873	21.8486	23.7403	22.8025	21.8438	23.6312	22.7367	21.819	23.6393	22.8173	21.8309	23.64	22.7246	21.834	23.582	22.8965	21.8975	23.409	22.7897
207	51.5122	80	79.99	20	20	207	21.717	23.785	22.9127	21.7558	23.6227	22.8092	21.8132	23.7347	22.8269	21.7396	23.5163	22.8673	21.8031	23.7329	22.8047	21.7933	23.6294	22.7369	21.7731	23.6382	22.8114	21.7831	23.6337	22.7246	21.7869	23.5785	22.8916	21.8574	23.4083	22.7912
208	51.7614	80	80.02	20	20.01	208	21.6763	23.7838	22.9145	21.7082	23.6164	22.8052	21.7718	23.7331	22.8283	21.6996	23.5057	22.8629	21.7629	23.7282	22.8036	21.7552	23.6245	22.7376	21.7314	23.6325	22.8114	21.7444	23.6334	22.7262	21.7444	23.5749	22.886	21.8092	23.4022	22.7897
209	52.0111	80	79.96	20	20.02	209	21.6291	23.7791	22.9129	21.6687	23.618	22.8034	21.7269	23.7286	22.8337	21.6528	23.5138	22.8655	21.7183	23.7297	22.8027	21.7086	23.6245	22.7378	21.6811	23.6348	22.8171	21.6942	23.6312	22.7232	21.6969	23.5719	22.8927	21.7604	23.4031	22.7895
210	52.2622	80	79.99	20	20.02	210	21.6003	23.7735	22.9064	21.6329	23.6162	22.8085	21.6919	23.7253	22.8256	21.621	23.5073	22.8673	21.6868	23.725	22.8007	21.6745	23.6224	22.7369	21.6505	23.6305	22.8079	21.6636	23.6308	22.7241	21.6648	23.5744	22.8893	21.7271	23.3991	22.7895
211	52.5117	80	80.02	20	20.01	211	21.5672	23.7708	22.9122	21.599	23.6164	22.8058	21.6594	23.7235	22.8256	21.5863	23.4994	22.8671	21.6529	23.7275	22.8045	21.6428	23.6215	22.7333	21.6175	23.629	22.8193	21.6249	23.6263	22.7192	21.6348	23.5708	22.8934	21.6952	23.3942	22.7847
212	52.7619	80	79.96	20	20.01	212	21.528	23.7726	22.9095	21.5605	23.6088	22.804	21.6189	23.7185	22.8242	21.5458	23.5012	22.8691	21.6136	23.7237	22.7982	21.6022	23.6177	22.7327	21.5768	23.6229	22.8063	21.5871	23.6211	22.7192	21.5953	23.5672	22.8846	21.6561	23.3946	22.7845
213	53.0131	80	79.99	20	20.01	213	21.4983	23.7668	22.9082	21.5285	23.6103	22.8043	21.5908	23.7217	22.8272	21.5173	23.4974	22.864	21.5875	23.7149	22.7951	21.5754	23.6204	22.7223	21.5505	23.6247	22.8135	21.5609	23.6207	22.7228	21.5653	23.5596	22.8936	21.6266	23.3912	22.78
214	53.2619	80	79.93	20	20.01	214	21.4642	23.7663	22.9051	21.4969	23.6036	22.8025	21.5588	23.7156	22.8256	21.4831	23.4985	22.8651	21.556	23.719	22.796	21.5407	23.6157	22.7232	21.5193	23.6207	22.804	21.5255	23.6287	22.719	21.5307	23.5625	22.8848	21.5904	23.3901	22.7836
215	53.5133	80	79.96	20	20.02	215	21.442	23.7686	22.9017	21.4701	23.6031	22.8043	21.5297	23.7169	22.8238	21.4575	23.4967	22.864	21.525	23.7187	22.7989	21.515	23.6186	22.7277	21.4916	23.6227	22.8099	21.503	23.6283	22.7187	21.5072	23.5634	22.8956	21.5629	23.3906	22.7861
216	53.7619	80	79.96	20	20.01	216	21.4146	23.7672	22.9033	21.4423	23.6047	22.8049	21.5026	23.7131	22.8227	21.4286	23.4981	22.8718	21.4983	23.7136	22.798	21.4947	23.6092	22.7284	21.4638	23.6186	22.811	21.4696	23.6267	22.7181	21.4767	23.5614	22.8887	21.5334	23.3933	22.78
217	54.0125	80	79.96	20	20	217	21.3839	23.7672	22.9006	21.4146	23.5996	22.8007	21.4769	23.7102	22.8222	21.3987	23.4932	22.857	21.4756	23.7116	22.8009	21.462	23.6094	22.7295	21.4356	23.6182	22.8101	21.4418	23.6238	22.7143	21.4481	23.56	22.8896	21.5059	23.3868	22.7861
218	54.2642	80	79.96	20	20	218	21.3608	23.7636	22.9053	21.3891	23.5962	22.8049	21.4547	23.7127	22.8229	21.3818	23.4916	22.8696	21.4514	23.712	22.7984	21.4362	23.6119	22.7295	21.4078	23.6204	22.8119	21.4165	23.6202	22.7194	21.4271	23.5562	22.886	21.4803	23.3868	22.7845
219	54.5122	80	79.93	20	20.01	219	21.3353	23.7625	22.9086	21.3614	23.5969	22.8018	21.4177	23.7082	22.822	21.3462	23.4907	22.8617	21.4281	23.7154	22.8016	21.408	23.6114	22.7295	21.3858	23.6229	22.8076	21.3945	23.6137	22.712	21.4011	23.5569	22.8846	21.4552	23.3829	22.7868
220	54.7625	80	79.93	20	20.01	220	21.3169	23.7549	22.9028	21.3402	23.5955	22.7978	21.3985	23.7059	22.8222	21.3293	23.4902	22.8604	21.4063	23.7066	22.7982	21.3907	23.613	22.7282	21.3661	23.6139	22.8079	21.3701	23.6123	22.719	21.3806	23.5515	22.8898	21.433	23.3829	22.7814
221	55.0114	80	79.96	20	20.01	221	21.2923	23.7524	22.9028	21.3186	23.6002	22.7996	21.3808	23.7077	22.8249	21.3018	23.4857	22.8606	21.384	23.7129	22.798	21.362	23.6038	22.7297	21.3441	23.6119	22.807	21.3477	23.6097	22.7214	21.3576	23.558	22.884	21.4079	23.3787	22.7845
222	55.2614	80	79.96	20	20.01	222	21.2734	23.7535	22.9001	21.2993	23.5942	22.802	21.3581	23.7055	22.8247	21.2816	23.4896	22.8658	21.3632	23.703	22.8022	21.3461	23.6076	22.7302	21.3202	23.6139	22.811	21.3266	23.6114	22.7156	21.3345	23.5607	22.8918	21.3862	23.378	22.7805
223	55.5114	80	79.93	20	20.02	223	21.255	23.7596	22.9006	21.2762	23.5966	22.7987	21.3393	23.703	22.8227	21.2637	23.4866	22.8646	21.3428	23.7136	22.7969	21.3283	23.6054	22.7248	21.301	23.6126	22.8088	21.3046	23.6101	22.7129	21.3175	23.5506	22.8822	21.3673	23.3731	22.7823
224	55.7617	80	79.93	20	20.01	224	21.2361	23.7544	22.9084	21.2597	23.5998	22.8025	21.3196	23.7064	22.8231	21.2444	23.4792	22.8588	21.3235	23.7086	22.7987	21.3114	23.6081	22.7264	21.2819	23.6092	22.8108	21.2884	23.6137	22.7152	21.298	23.5484	22.8947	21.3456	23.3771	22.7863
225	56.0136	80	79.93	20	20.01	225	21.2153	23.7479	22.9024	21.2385	23.5917	22.7984	21.3019	23.6985	22.8222	21.2266	23.4826	22.8633	21.305	23.701	22.7962	21.2867	23.5964	22.7313	21.2632	23.6126	22.8065	21.2693	23.6076	22.7158	21.277	23.5565	22.8819	21.3224	23.3782	22.7791
226	56.2617	80	79.96	20	20	226	21.2044	23.749	22.903	21.2263	23.5966	22.7975	21.2841	23.7048	22.8209	21.2097	23.4887	22.8633	21.2881	23.7071	22.7964	21.2718	23.6072	22.7266	21.2441	23.6097	22.8027	21.2502	23.6065	22.7152	21.263	23.547	22.8875	21.3094	23.3731	22.782
227	56.5125	80	79.93	20	20.01	227	21.1799	23.7571	22.8992	21.2042	23.5886	22.8007	21.2693	23.7008	22.8222	21.1933	23.4855	22.8629	21.2726	23.7066	22.7987	21.254	23.6029	22.7331	21.2321	23.6031	22.8049	21.2368	23.6045	22.7169	21.2495	23.5515	22.8808	21.2988	23.3787	22.7791
228	56.7628	80	79.93	20	20.01	228	21.1633	23.7578	22.9057	21.1854	23.5879	22.8	21.2466	23.7028	22.8209	21.176	23.4842	22.8629	21.2517	23.7046	22.7962	21.2381	23.6036	22.7228	21.2144	23.6119	22.8074	21.2157	23.6061	22.7145	21.2325	23.541	22.8929	21.2775	23.3728	22.7834
229	57.0111	80	79.96	20	20.01	229	21.1454	23.7524	22.8997	21.1712	23.5912	22.7989	21.2343	23.7033	22.8231	21.1586	23.4828	22.8633	21.244	23.7046	22.7919	21.2243	23.602	22.7273	21.1933	23.604	22.8052	21.2014	23.6108	22.7125	21.2094	23.5481	22.8801	21.2572	23.3737	22.7785
230	57.2617	80	79.96	20	20.02	230	21.1364	23.7558	22.903	21.1552	23.5886	22.7989	21.22	23.6967	22.8184	21.1442	23.4857	22.8617	21.2251	23.6976	22.7903	21.2074	23.5984	22.7178	21.1794	23.6054	22.8031	21.1851	23.6038	22.7167	21.1949	23.5459	22.8855	21.2413	23.3744	22.78
231	57.5117	80	79.99	20	20.01	231	21.1223	23.741	22.8992	21.144	23.5859	22.7998	21.2057	23.6985	22.82	21.1307	23.4792	22.8599	21.2091	23.7017	22.7962	21.1946	23.5951	22.7208	21.1622	23.607	22.8076	21.1732	23.6079	22.7138	21.1804	23.5425	22.8848	21.2297	23.3744	22.7865
232	57.7619	80	79.96	20	20	232	21.1024	23.7437	22.8983	21.1294	23.5877	22.7982	21.186	23.6949	22.8195	21.1138	23.4772	22.857	21.1922	23.6981	22.7939	21.1797	23.6022	22.7205	21.1555	23.6013	22.8056	21.1569	23.5982	22.7194	21.1679	23.5448	22.8804	21.2128	23.3706	22.7809
233	58.0119	80	79.96	20	20.01	233	21.0901	23.7461	22.9012	21.1119	23.5841	22.8009	21.1722	23.6967	22.8231	21.1008	23.4727	22.8631	21.1815	23.7019	22.7939	21.1658	23.596	22.7203	21.1421	23.6038	22.8043	21.1431	23.6029	22.7131	21.1514	23.5441	22.8853	21.1993	23.3701	22.7787
234	58.2633	80	79.96	20	20.01	234	21.075	23.7414	22.9001	21.0964	23.5877	22.7973	21.1584	23.6918	22.8153	21.0868	23.4781	22.8597	21.1645	23.6997	22.7935	21.1455	23.5921	22.7201	21.122	23.5982	22.8031	21.1283	23.6029	22.7212	21.1379	23.5475	22.8817	21.18	23.3699	22.7726
235	58.5128	80	79.96	20	20.01	235	21.0599	23.7452	22.901	21.0842	23.587	22.7993	21.1446	23.699	22.8191	21.0728	23.4705	22.8637	21.1519	23.6974	22.7935	21.1297	23.5962	22.7259	21.1033	23.6065	22.8067	21.1087	23.5933	22.7154	21.1143	23.5437	22.8855	21.1602	23.3659	22.7807
236	58.7625	80	79.96	20	20.01	236	21.0467	23.7421	22.8976	21.071	23.5827	22.7987	21.1322	23.697	22.8184	21.0559	23.473	22.8579	21.1442	23.6925	22.7973	21.1222	23.5973	22.7165	21.0976	23.5962	22.802	21.1034	23.6072	22.7172	21.1154	23.545	22.8837	21.1563	23.3672	22.774
237	59.0122	80	79.96	20	20	237	21.0368	23.7383	22.8981	21.0606	23.582	22.7991	21.1219	23.6952	22.818	21.0482	23.4736	22.8563	21.1287	23.6976	22.7908	21.1099	23.5906	22.7237	21.0847	23.6009	22.802	21.0915	23.6022	22.7129	21.1053	23.5461	22.8833	21.1467	23.3672	22.7816
238	59.2617	80	79.96	20	20.01	238	21.0231	23.7383	22.8967	21.0423	23.5852	22.7942	21.1071	23.6905	22.8189	21.0318	23.4725	22.8606	21.1171	23.6941	22.7928	21.0975	23.5874	22.7194	21.0679	23.596	22.802	21.0743	23.6013	22.7104	21.0868	23.541	22.8824	21.1322	23.3677	22.7764
239	59.5119	80	79.96	20	20.01	239	21.0108	23.745	22.897	21.0334	23.5773	22.7948	21.0953	23.6929	22.8186	21.0227	23.4676	22.8579	21.1054	23.6934	22.793	21.0861	23.5881	22.7181	21.0593	23.6007	22.8052	21.0657	23.5996	22.7183	21.0758	23.5389	22.8797	21.1211	23.3668	22.7746
240	59.7611	80	79.93	20	20.01	240	20.9994	23.7455	22.899	21.0159	23.578	22.7991	21.079	23.6905	22.8148	21.0087	23.4747	22.8577	21.088	23.6914	22.7937	21.0702	23.5926	22.7221	21.0435	23.5908	22.8013	21.0461	23.596	22.7136	21.0568	23.536	22.8844	21.1047	23.3589	22.7764
241	60.0119	80	79.96	20	20.01	241	20.989	23.7378	22.8981	21.0108	23.5773	22.7989	21.0696	23.6905	22.8175	20.9995	23.473	22.8637	21.0822	23.6898	22.7944	21.0593	23.5939	22.7214	21.0334	23.5942	22.8027	21.0398	23.596	22.7084	21.0533	23.5365	22.8831	21.0969	23.3636	22.782
242	60.2622	80	79.99	20	20.02	242	20.9772	23.7345	22.8992	20.999	23.58	22.7969	21.0593	23.6884	22.8175	20.9894	23.4772	22.8543	21.072	23.6891	22.7906	21.0509	23.5935	22.7152	21.0258	23.5912	22.8013	21.0293	23.5928	22.7131	21.0423	23.5389	22.8824	21.0839	23.3621	22.7793
243	60.5117	80	79.99	20	20.01	243	20.9668	23.7383	22.8936	20.9863	23.5818	22.7944	21.0489	23.6864	22.8137	20.9769	23.4738	22.8566	21.0623	23.6965	22.7953	21.0415	23.5933	22.7268	21.0114	23.5908	22.7989	21.0231	23.5908	22.7138	21.0358	23.5403	22.8808	21.0728	23.3589	22.7798
244	60.7631	80	79.96	20	20.01	244	20.955	23.7439	22.8961	20.9792	23.5782	22.7953	21.0391	23.6873	22.8191	20.9677	23.4669	22.8579	21.0507	23.6878	22.7957	21.0296	23.5903	22.719	21.0052	23.5953	22.7984	21.0092	23.596	22.7107	21.0243	23.5365	22.8797	21.0564	23.3582	22.776
245	61.0128	80	79.93	20	20.02	245	20.9442	23.7414	22.8979	20.9637	23.5758	22.7973	21.0248	23.6916	22.8191	20.9556	23.4644	22.8539	21.0357	23.6873	22.7919	21.0192	23.5901	22.727	20.9927	23.5924	22.8007	20.994	23.5926	22.7129	21.0078	23.5351	22.8797	21.0477	23.3621	22.7789
246	61.2628	80	79.99	20	20.02	246	20.9338	23.7342	22.9006	20.9533	23.5742	22.7975	21.0218	23.6869	22.8193	20.9479	23.4671	22.8586	21.0357	23.6848	22.7908	21.0093	23.5888	22.714	20.9856	23.5908	22.8047	20.9868	23.5892	22.7039	21.0033	23.5349	22.879	21.0409	23.3609	22.7807
247	61.5117	80	79.96	20	20.01	247	20.9243	23.738	22.9015	20.9468	23.5776	22.7966	21.01	23.6864	22.818	20.9344	23.4712	22.8532	21.0192	23.6871	22.7881	20.9979	23.5881	22.7214	20.9769	23.5928	22.7982	20.9763	23.596	22.7111	20.9917	23.5356	22.8804	21.0303	23.3625	22.7758
248	61.7631	80	79.99	20	20	248	20.9163	23.7367	22.897	20.9364	23.5744	22.7946	20.9986	23.6864	22.8177	20.9311	23.4716	22.8602	21.0085	23.6882	22.7883	20.992	23.5874	22.7199	20.9611	23.5935	22.8031	20.9681	23.5883	22.7113	20.9832	23.5425	22.8831	21.0221	23.3643	22.7762
249	62.0108	80	79.99	20	20	249	20.9078	23.7398	22.8979	20.9256	23.5785	22.7928	20.9878	23.6822	22.815	20.9127	23.4707	22.855	20.9979	23.688	22.7944	20.9756	23.5877	22.727	20.9506	23.5921	22.8029	20.9552	23.5874	22.7107	20.9697	23.5363	22.8837	21.0095	23.36	22.7742
250	62.2619	80	79.96	20	20.01	250	20.8969	23.7423	22.8947	20.9148	23.5737	22.7957	20.9789	23.6857	22.8175	20.9089	23.4664	22.8548	20.9935	23.6833	22.7888	20.9737	23.5791	22.7255	20.9458	23.5917	22.8056	20.95	23.5861	22.7131	20.9622	23.5315	22.8819	21.0013	23.3578	22.7744
251	62.5114	80	79.96	20	20.02	251	20.8832	23.7306	22.8981	20.9082	23.5767	22.7951	20.9695	23.6889	22.8182	20.8997	23.464	22.8541	20.9848	23.6851	22.7926	20.9648	23.5865	22.7192	20.9372	23.5877	22.7993	20.939	23.5928	22.7125	20.9562	23.5284	22.881	20.9902	23.3513	22.7722
252	62.7611	80	79.99	20	20	252	20.8738	23.7331	22.8932	20.8964	23.576	22.7944	20.9626	23.6828	22.8132	20.8881	23.4673	22.8554	20.9722	23.6871	22.7901	20.9524	23.5865	22.7172	20.9257	23.5942	22.8049	20.9294	23.5881	22.7145	20.9487	23.5333	22.879	20.9811	23.3598	22.7782
253	63.0128	80	79.99	20	19.99	253	20.8695	23.7295	22.8981	20.894	23.5762	22.7935	20.9523	23.6826	22.8137	20.8799	23.4646	22.8563	20.9645	23.6878	22.7906	20.944	23.5811	22.7138	20.9166	23.5877	22.7937	20.9189	23.5948	22.7102	20.9342	23.53	22.8817	20.9743	23.36	22.7692
254	63.2619	80	79.96	20	20.01	254	20.8606	23.7336	22.8961	20.8809	23.576	22.7973	20.9454	23.6831	22.8119	20.8713	23.464	22.8597	20.9586	23.686	22.7901	20.9385	23.5843	22.7185	20.909	23.5874	22.8013	20.9113	23.5827	22.7098	20.9262	23.5349	22.8815	20.9617	23.3567	22.7695
255	63.5114	80	79.99	20	20	255	20.8506	23.7293	22.897	20.8733	23.5706	22.7939	20.9355	23.6792	22.8164	20.864	23.4655	22.8579	20.9465	23.6862	22.7924	20.9261	23.5789	22.7172	20.8994	23.5841	22.802	20.9065	23.5854	22.7116	20.9197	23.5174	22.8842	20.9579	23.3544	22.7701
256	63.7622	80	79.99	20	20	256	20.8431	23.7376	22.8988	20.863	23.5726	22.7948	20.9271	23.677	22.8173	20.8602	23.4613	22.857	20.9398	23.6842	22.7921	20.9187	23.5811	22.7181	20.8927	23.5874	22.8018	20.8969	23.5937	22.7037	20.9067	23.523	22.8783	20.9448	23.3538	22.7778
257	64.0108	80	79.99	20	20	257	20.8351	23.7295	22.897	20.8578	23.5677	22.7915	20.9197	23.6837	22.818	20.8481	23.466	22.857	20.9301	23.6835	22.7895	20.9088	23.587	22.7174	20.886	23.5861	22.8018	20.8878	23.5892	22.7073	20.8997	23.5259	22.881	20.9357	23.3569	22.7742
258	64.2617	80	79.99	20	19.99	258	20.8261	23.7327	22.8974	20.8437	23.5636	22.7957	20.9123	23.6797	22.8155	20.8409	23.4655	22.8577	20.9209	23.6873	22.7901	20.9019	23.5762	22.7136	20.874	23.5892	22.7964	20.8754	23.5919	22.7077	20.8922	23.5201	22.8801	20.9236	23.3522	22.7753
259	64.5122	80	79.99	20	19.99	259	20.8171	23.73	22.8927	20.8404	23.5728	22.7942	20.903	23.6806	22.8171	20.8322	23.4637	22.8593	20.9165	23.6772	22.7906	20.8924	23.5841	22.712	20.8668	23.5836	22.8036	20.874	23.5881	22.7095	20.8876	23.5273	22.8797	20.9188	23.3531	22.7726
260	64.7619	80	79.99	20	20	260	20.8138	23.7306	22.9003	20.8319	23.569	22.7919	20.8921	23.6833	22.8189	20.8216	23.4658	22.857	20.9087	23.6831	22.7883	20.887	23.5796	22.7156	20.863	23.5856	22.7975	20.8673	23.5924	22.7086	20.8806	23.5331	22.8797	20.9125	23.349	22.7762
261	65.0119	80	79.99	20	20.02	261	20.8062	23.7264	22.8961	20.822	23.5661	22.7933	20.8837	23.6826	22.8155	20.8182	23.4649	22.8563	20.9	23.6866	22.7899	20.8751	23.5764	22.7174	20.8486	23.5879	22.8004	20.8549	23.578	22.7055	20.8706	23.5221	22.8779	20.9028	23.3477	22.7724
262	65.2622	80	79.99	20	20.01	262	20.7958	23.7293	22.8918	20.8155	23.5733	22.7926	20.8753	23.6774	22.8182	20.8071	23.4655	22.8543	20.8918	23.6857	22.7906	20.8702	23.5809	22.716	20.8429	23.5868	22.8007	20.8472	23.5935	22.7104	20.8596	23.5279	22.8754	20.8975	23.3419	22.7731
263	65.5117	80	79.99	20	20.01	263	20.7897	23.732	22.8992	20.8065	23.5666	22.7921	20.8689	23.6759	22.8164	20.7985	23.4611	22.8561	20.8845	23.6756	22.7892	20.8583	23.5764	22.7158	20.8281	23.5847	22.8031	20.8319	23.5843	22.7116	20.8501	23.5266	22.8804	20.8801	23.3544	22.771
264	65.7628	80	79.99	20	20	264	20.7788	23.7318	22.8932	20.7995	23.5699	22.7957	20.8601	23.6786	22.8105	20.7903	23.4646	22.8584	20.8748	23.6795	22.7881	20.8553	23.5753	22.7217	20.8319	23.5767	22.7973	20.8357	23.5877	22.7098	20.8506	23.5246	22.8795	20.8816	23.352	22.7767
265	66.0119	80	79.96	20	20	265	20.777	23.7241	22.8905	20.7952	23.5657	22.7912	20.8591	23.6759	22.8135	20.7917	23.4624	22.8541	20.8714	23.6732	22.7874	20.8489	23.5787	22.7194	20.8233	23.5843	22.7993	20.8281	23.5892	22.7138	20.8451	23.5208	22.8765	20.8763	23.3547	22.776
266	66.2633	80	79.96	20	20	266	20.7661	23.7273	22.8961	20.7839	23.5686	22.7874	20.8492	23.6774	22.8182	20.7797	23.4523	22.8602	20.8613	23.6777	22.7865	20.8414	23.5758	22.7203	20.818	23.5771	22.7928	20.82	23.585	22.7131	20.8316	23.5167	22.8781	20.8652	23.3511	22.7749
267	66.5122	80	79.99	20	20.01	267	20.7585	23.7295	22.8974	20.7778	23.5654	22.796	20.8394	23.6779	22.8148	20.7691	23.4595	22.8534	20.8521	23.675	22.7868	20.831	23.5749	22.7176	20.8022	23.5796	22.8002	20.8028	23.5901	22.7125	20.8201	23.53	22.8725	20.8507	23.3452	22.7758
268	66.7611	80	79.99	20	20.01	268	20.7533	23.7165	22.8952	20.7717	23.5695	22.7944	20.8364	23.6763	22.815	20.7695	23.4613	22.8545	20.8487	23.6848	22.7874	20.831	23.5764	22.7156	20.8008	23.5811	22.7964	20.8047	23.5854	22.7075	20.8206	23.5277	22.8777	20.8497	23.3452	22.7776
269	67.0119	80	79.99	20	20	269	20.751	23.7253	22.8905	20.7689	23.5636	22.7892	20.8246	23.6754	22.8155	20.758	23.4554	22.8501	20.8404	23.6727	22.7926	20.8167	23.5764	22.7127	20.7912	23.5769	22.798	20.7951	23.5895	22.7102	20.8071	23.5244	22.8788	20.8439	23.3495	22.769
270	67.2631	80	79.99	20	20.02	270	20.7382	23.7264	22.8976	20.759	23.565	22.7906	20.8201	23.6774	22.8137	20.7541	23.459	22.8595	20.8356	23.681	22.7856	20.8122	23.5769	22.7235	20.785	23.5811	22.8011	20.7898	23.5805	22.7068	20.8071	23.5226	22.8736	20.8367	23.3529	22.7755
271	67.5125	80	79.96	20	20	271	20.734	23.7185	22.8947	20.7524	23.5681	22.7957	20.8162	23.6732	22.8094	20.745	23.4575	22.8541	20.8341	23.6765	22.7861	20.8083	23.578	22.714	20.7783	23.5829	22.7946	20.7851	23.5811	22.7048	20.8031	23.5257	22.8763	20.8299	23.3432	22.7733
272	67.7619	80	79.96	20	20.01	272	20.725	23.7284	22.8952	20.743	23.5666	22.7908	20.8063	23.6723	22.8155	20.7406	23.4557	22.8543	20.8269	23.6756	22.787	20.8058	23.5742	22.7091	20.7759	23.5832	22.8034	20.7779	23.5773	22.7145	20.7976	23.5181	22.8806	20.8246	23.3446	22.7773
273	68.0128	80	79.99	20	20.02	273	20.7198	23.7201	22.8932	20.7383	23.5585	22.7901	20.8014	23.6738	22.8162	20.7324	23.4492	22.8554	20.8162	23.677	22.7854	20.7954	23.5708	22.7183	20.7711	23.576	22.798	20.7703	23.5753	22.7091	20.7896	23.521	22.8768	20.8198	23.3504	22.7681
274	68.2614	80	79.99	20	20.01	274	20.7132	23.7266	22.8916	20.7359	23.5657	22.7935	20.7969	23.6747	22.8081	20.7252	23.4552	22.855	20.8143	23.67	22.7856	20.7879	23.5776	22.7129	20.7591	23.5769	22.8009	20.7683	23.5807	22.7109	20.7826	23.5152	22.8788	20.8125	23.3522	22.7737
275	68.5119	80	79.99	20	20.01	275	20.7085	23.7239	22.8907	20.7265	23.565	22.7926	20.7895	23.67	22.809	20.7189	23.4559	22.8597	20.8051	23.6797	22.7892	20.781	23.5755	22.7118	20.7519	23.5798	22.7984	20.7593	23.5838	22.7044	20.773	23.5178	22.8756	20.8067	23.3515	22.7686
276	68.7625	80	79.99	20	19.99	276	20.7	23.7185	22.8909	20.7209	23.567	22.7962	20.7836	23.6725	22.8108	20.7102	23.4516	22.8519	20.7963	23.673	22.7879	20.7775	23.5762	22.7172	20.7491	23.5773	22.7998	20.7559	23.5791	22.7073	20.772	23.525	22.8752	20.7976	23.3443	22.7751
277	69.0117	80	79.99	20	19.99	277	20.6971	23.7196	22.8902	20.7157	23.5661	22.7926	20.7787	23.6703	22.8092	20.7083	23.4572	22.8575	20.7954	23.6763	22.7892	20.7716	23.5735	22.7163	20.7433	23.5798	22.7946	20.7487	23.5852	22.7091	20.7645	23.5183	22.8772	20.7961	23.3443	22.7722
278	69.2617	80	79.99	20	20.01	278	20.6886	23.7187	22.8974	20.7096	23.5672	22.789	20.7683	23.6712	22.813	20.6982	23.459	22.8548	20.7896	23.6725	22.7908	20.7627	23.5677	22.7136	20.7395	23.578	22.804	20.744	23.5811	22.7019	20.76	23.5185	22.8781	20.7884	23.3407	22.7733
279	69.5125	80	79.99	20	20.01	279	20.6834	23.7185	22.8932	20.7039	23.5641	22.7895	20.7649	23.6747	22.8097	20.6972	23.4552	22.8521	20.7833	23.6712	22.7881	20.7582	23.5697	22.7154	20.7333	23.5751	22.7921	20.742	23.5782	22.7091	20.7525	23.5163	22.8777	20.7807	23.3495	22.7742
280	69.7617	80	79.96	20	20	280	20.6811	23.7241	22.8945	20.6992	23.5517	22.7892	20.7609	23.6738	22.8128	20.691	23.4505	22.8521	20.7775	23.6743	22.7886	20.7523	23.5726	22.7145	20.7246	23.5764	22.7946	20.732	23.5811	22.7073	20.7475	23.5165	22.8804	20.7763	23.3407	22.7751
281	70.0117	80	79.99	20	19.99	281	20.674	23.725	22.8923	20.6917	23.56	22.7919	20.7545	23.6694	22.8085	20.6895	23.4563	22.8545	20.7697	23.6734	22.7843	20.7503	23.5677	22.7154	20.7194	23.5731	22.791	20.721	23.5793	22.7086	20.7405	23.5196	22.8743	20.7667	23.3414	22.7733
282	70.2628	80	79.99	20	20.01	282	20.665	23.7284	22.8967	20.6884	23.5616	22.7946	20.7521	23.6662	22.8072	20.6847	23.4519	22.8586	20.7663	23.6763	22.7843	20.7444	23.5751	22.7185	20.717	23.5778	22.7942	20.7215	23.5751	22.7048	20.7365	23.5113	22.877	20.7628	23.3421	22.7728
283	70.5128	80	79.96	20	20	283	20.6622	23.7183	22.8831	20.6809	23.5627	22.7917	20.7442	23.6698	22.8108	20.6741	23.4543	22.8494	20.7629	23.6723	22.7852	20.7379	23.569	22.7163	20.7103	23.5706	22.7966	20.7177	23.5805	22.7053	20.7315	23.5145	22.8774	20.7565	23.3414	22.7715
284	70.7642	80	79.96	20	20	284	20.6565	23.7259	22.8925	20.6743	23.5639	22.7937	20.7378	23.6637	22.8105	20.6707	23.4501	22.8559	20.759	23.6761	22.7865	20.732	23.569	22.7163	20.7045	23.5764	22.7942	20.7115	23.5802	22.6981	20.723	23.5221	22.8772	20.7507	23.3407	22.7733
285	71.0117	80	79.96	20	20.01	285	20.6504	23.7246	22.8952	20.671	23.5607	22.7917	20.7333	23.6691	22.8103	20.6712	23.4548	22.8456	20.7489	23.6741	22.789	20.7285	23.5719	22.7084	20.6988	23.5719	22.7969	20.7081	23.5715	22.7073	20.721	23.5136	22.8759	20.7459	23.3383	22.7654
286	71.2617	80	79.99	20	20.01	286	20.6466	23.7237	22.8943	20.6649	23.5621	22.7926	20.7279	23.6655	22.8135	20.6611	23.4498	22.8532	20.7474	23.6738	22.7852	20.7226	23.5659	22.721	20.6931	23.5758	22.7897	20.7005	23.5726	22.7095	20.714	23.5183	22.8781	20.7416	23.3419	22.7692
287	71.5117	80	79.99	20	20	287	20.6456	23.723	22.8893	20.6616	23.5562	22.7912	20.724	23.6667	22.8123	20.6572	23.4496	22.8561	20.7435	23.6732	22.7886	20.7186	23.5713	22.7089	20.6892	23.5733	22.7917	20.699	23.58	22.7057	20.7155	23.514	22.8808	20.7406	23.3421	22.7679
288	71.7622	80	79.99	20	20.01	288	20.6371	23.7169	22.8871	20.6583	23.5542	22.7877	20.7181	23.67	22.8121	20.6514	23.4492	22.8512	20.7377	23.6696	22.7827	20.7151	23.5704	22.7181	20.6863	23.5722	22.7903	20.6909	23.576	22.7001	20.7095	23.5178	22.8759	20.7377	23.3398	22.7697
289	72.0139	80	79.99	20	20	289	20.6305	23.7152	22.8923	20.6512	23.5641	22.7917	20.7107	23.6629	22.8121	20.6442	23.4527	22.8505	20.7329	23.6653	22.7816	20.7072	23.569	22.7145	20.6758	23.5715	22.7942	20.6804	23.5688	22.7019	20.698	23.5167	22.8689	20.7266	23.3367	22.7755
290	72.2628	80	79.93	20	19.99	290	20.6267	23.7201	22.8902	20.6451	23.5524	22.7838	20.7067	23.6633	22.8088	20.6399	23.4458	22.8494	20.7237	23.6696	22.7847	20.7033	23.5641	22.7149	20.672	23.5697	22.7966	20.679	23.5753	22.7107	20.694	23.5122	22.8747	20.7251	23.3329	22.7677
291	72.5117	80	79.96	20	20.01	291	20.6192	23.725	22.8974	20.6427	23.5556	22.7906	20.7018	23.6682	22.8119	20.635	23.4516	22.8512	20.7213	23.6673	22.7836	20.6958	23.5731	22.7059	20.6696	23.5697	22.7969	20.6742	23.5692	22.703	20.6915	23.5138	22.87	20.7203	23.334	22.7726
292	72.7611	80	79.96	20	20.01	292	20.6149	23.7093	22.8963	20.6357	23.5594	22.7877	20.6993	23.6653	22.8072	20.6307	23.4478	22.8507	20.7169	23.67	22.7861	20.6914	23.5666	22.7071	20.6629	23.5728	22.7966	20.6675	23.5751	22.7033	20.685	23.5098	22.8734	20.714	23.3365	22.7684
293	73.0122	80	79.96	20	20.02	293	20.614	23.7138	22.8949	20.6324	23.5499	22.789	20.6959	23.6649	22.8141	20.6268	23.4474	22.8548	20.7125	23.6649	22.787	20.6919	23.5654	22.7129	20.6581	23.5661	22.7919	20.6699	23.571	22.7012	20.6845	23.5174	22.8779	20.7053	23.3363	22.7648
294	73.2614	80	79.93	20	20.02	294	20.605	23.7154	22.8889	20.6305	23.5522	22.7915	20.6914	23.6651	22.8094	20.623	23.4507	22.8525	20.7009	23.6637	22.7843	20.6879	23.5677	22.7143	20.6576	23.5701	22.7892	20.6651	23.571	22.7062	20.6795	23.5219	22.873	20.7058	23.3363	22.7742
295	73.5128	80	79.96	20	20.01	295	20.6031	23.7089	22.8846	20.6216	23.5535	22.7877	20.685	23.6685	22.8061	20.6167	23.4458	22.8494	20.7028	23.6655	22.7854	20.6765	23.5706	22.7138	20.6466	23.5706	22.791	20.6565	23.5744	22.7089	20.6705	23.5066	22.8714	20.6976	23.3387	22.7692
296	73.7617	80	79.96	20	20.01	296	20.5984	23.721	22.8889	20.6173	23.5547	22.7872	20.6821	23.666	22.8081	20.6109	23.4471	22.8514	20.6941	23.6642	22.7827	20.6726	23.5639	22.7183	20.6447	23.578	22.7957	20.6469	23.5796	22.7066	20.6649	23.5122	22.8709	20.6889	23.3336	22.7672
297	74.0122	80	79.99	20	20.01	297	20.5923	23.7134	22.8871	20.6107	23.5535	22.7879	20.6761	23.6644	22.8074	20.6056	23.4415	22.8487	20.6864	23.6664	22.7874	20.6711	23.5657	22.7138	20.6433	23.5688	22.7881	20.646	23.5684	22.7039	20.6624	23.5149	22.8765	20.687	23.3376	22.7663
298	74.2622	80	79.96	20	20	298	20.5856	23.7201	22.8911	20.607	23.5529	22.7906	20.6747	23.6644	22.8119	20.6061	23.4451	22.8507	20.6893	23.6613	22.7847	20.6686	23.5686	22.7122	20.6385	23.5728	22.798	20.6407	23.5668	22.7046	20.6624	23.508	22.8725	20.6846	23.3385	22.7706
299	74.5119	80	79.96	20	20.01	299	20.588	23.7221	22.8896	20.6008	23.5576	22.7854	20.6648	23.6682	22.809	20.5984	23.4462	22.8485	20.681	23.6696	22.7854	20.6587	23.5663	22.7145	20.6284	23.5663	22.7886	20.6321	23.5695	22.7046	20.6494	23.5129	22.8774	20.6711	23.3398	22.7661
300	74.7614	80	80.02	20	20.01	300	20.5842	23.7174	22.8848	20.5976	23.5578	22.7924	20.6643	23.6637	22.8081	20.5965	23.4489	22.851	20.6791	23.6676	22.7863	20.6577	23.5654	22.7154	20.6303	23.5692	22.8	20.635	23.5753	22.7071	20.6509	23.514	22.8727	20.6754	23.3367	22.7675
301	75.0122	80	79.99	20	20	301	20.5753	23.7068	22.8905	20.5914	23.5538	22.7877	20.6584	23.6613	22.8094	20.5883	23.4424	22.855	20.6743	23.6709	22.7805	20.6557	23.5679	22.7136	20.626	23.5666	22.793	20.6312	23.5697	22.7098	20.6469	23.5048	22.877	20.6773	23.3329	22.7701
302	75.2631	80	79.99	20	20.01	302	20.5696	23.7199	22.8871	20.59	23.5529	22.7919	20.6544	23.6617	22.8049	20.5912	23.4413	22.8478	20.6743	23.6669	22.7832	20.6503	23.5636	22.7033	20.6203	23.5672	22.7946	20.6249	23.5728	22.7003	20.6449	23.5062	22.8712	20.6648	23.3367	22.769
303	75.5133	80	79.99	20	20.01	303	20.5644	23.7131	22.8842	20.5834	23.5538	22.7868	20.6466	23.6595	22.8088	20.582	23.4462	22.8536	20.6651	23.6671	22.7847	20.6438	23.5618	22.7127	20.6117	23.5692	22.7953	20.6163	23.5749	22.7098	20.6339	23.508	22.8752	20.6624	23.3351	22.771
304	75.7614	80	79.93	20	20	304	20.5639	23.7091	22.8898	20.5797	23.5558	22.7906	20.6387	23.6662	22.8067	20.5733	23.4433	22.8501	20.6592	23.6685	22.7836	20.6399	23.5618	22.7152	20.6112	23.5666	22.793	20.6159	23.5695	22.7048	20.6329	23.508	22.8743	20.6585	23.3387	22.7699
305	76.0133	80	79.99	20	20	305	20.5587	23.7194	22.8871	20.5773	23.5515	22.7915	20.6406	23.6669	22.8047	20.5757	23.4391	22.8467	20.6588	23.6651	22.7776	20.6339	23.5636	22.7169	20.6074	23.5654	22.7946	20.612	23.5737	22.7109	20.6269	23.5127	22.8734	20.6493	23.3363	22.7706
306	76.2617	80	79.96	20	20.01	306	20.5587	23.7095	22.8945	20.5726	23.5502	22.7834	20.6357	23.6649	22.8088	20.5661	23.4391	22.8492	20.652	23.6658	22.7863	20.6319	23.5652	22.7147	20.6007	23.5713	22.7879	20.6053	23.5697	22.7046	20.6249	23.51	22.8714	20.6431	23.338	22.7684
307	76.5125	80	79.96	20	20.02	307	20.5535	23.712	22.8911	20.5674	23.5522	22.7888	20.6278	23.6611	22.8065	20.5632	23.4429	22.8519	20.6491	23.6691	22.785	20.627	23.5612	22.7059	20.5978	23.5715	22.7901	20.6053	23.5758	22.7068	20.6199	23.51	22.8745	20.6435	23.3383	22.7684
308	76.7625	80	79.96	20	19.99	308	20.5474	23.7143	22.8907	20.5613	23.5511	22.7868	20.6239	23.6649	22.8072	20.5589	23.4447	22.853	20.6471	23.6617	22.7847	20.6225	23.5675	22.7113	20.5882	23.5675	22.7953	20.5977	23.5715	22.7062	20.6114	23.5118	22.8703	20.6348	23.3387	22.7636
309	77.0119	80	79.99	20	20	309	20.5398	23.7068	22.8864	20.5585	23.5526	22.7899	20.6239	23.6649	22.8072	20.5511	23.4487	22.8532	20.6365	23.6685	22.7863	20.6146	23.5616	22.716	20.5858	23.5661	22.7962	20.5905	23.5717	22.7019	20.6069	23.5093	22.8736	20.6358	23.3324	22.7701
310	77.2617	80	79.96	20	20.01	310	20.5379	23.716	22.8923	20.5543	23.5562	22.7928	20.617	23.6617	22.8079	20.5473	23.4478	22.8507	20.6355	23.6635	22.7789	20.6136	23.5666	22.7068	20.5853	23.5661	22.791	20.5948	23.5688	22.7035	20.6089	23.5127	22.8736	20.6276	23.334	22.767
311	77.5133	80	79.99	20	20.01	311	20.5313	23.7122	22.8902	20.5519	23.5479	22.7874	20.6111	23.6655	22.8121	20.5463	23.4467	22.8485	20.6287	23.664	22.782	20.6057	23.5632	22.7147	20.5777	23.5692	22.7984	20.5843	23.5675	22.7066	20.5994	23.5131	22.8709	20.6208	23.3338	22.7661
312	77.7611	80	79.96	20	20.01	312	20.529	23.7196	22.8954	20.5463	23.5544	22.7868	20.6061	23.6644	22.8083	20.54	23.4449	22.8548	20.6258	23.6676	22.7861	20.6067	23.565	22.7082	20.5762	23.5672	22.7933	20.5891	23.567	22.7051	20.6009	23.5091	22.8772	20.6252	23.3329	22.7697
313	78.0131	80	79.99	20	20	313	20.5271	23.716	22.8866	20.5458	23.5565	22.7926	20.6106	23.6631	22.8103	20.5381	23.4474	22.8543	20.6234	23.6606	22.7859	20.6007	23.5585	22.7098	20.5705	23.5679	22.7946	20.5805	23.5666	22.7068	20.5959	23.5107	22.8759	20.6204	23.3273	22.7675
314	78.2633	80	79.99	20	20.01	314	20.5195	23.7169	22.8936	20.5359	23.5549	22.7948	20.6032	23.662	22.8043	20.5367	23.4418	22.8507	20.6205	23.6617	22.782	20.5978	23.5603	22.7125	20.5676	23.5612	22.787	20.5752	23.5699	22.7037	20.5914	23.5073	22.8745	20.616	23.3302	22.7641
315	78.5131	80	79.99	20	20.01	315	20.5162	23.7165	22.8929	20.5378	23.5569	22.7859	20.5992	23.6624	22.8081	20.5347	23.4429	22.851	20.6181	23.6581	22.7825	20.5923	23.5598	22.7127	20.5619	23.5677	22.7919	20.5695	23.5679	22.7003	20.5869	23.5127	22.873	20.6088	23.3336	22.7719
316	78.7617	80	79.96	20	20.01	316	20.5134	23.7048	22.8855	20.5293	23.5479	22.7856	20.5933	23.6577	22.8076	20.5294	23.4411	22.8496	20.6152	23.6624	22.7845	20.5893	23.5659	22.7172	20.5619	23.567	22.7903	20.5695	23.5661	22.7003	20.5819	23.5015	22.8741	20.6044	23.3295	22.7713
317	79.0117	80	79.99	20	20	317	20.5134	23.7028	22.8889	20.5288	23.5502	22.7919	20.5903	23.6595	22.807	20.5256	23.4465	22.8478	20.6108	23.6617	22.7834	20.5849	23.5598	22.71	20.5523	23.567	22.7919	20.5614	23.5684	22.7001	20.5784	23.5095	22.8705	20.5982	23.3347	22.7681
318	79.2617	80	79.96	20	20.02	318	20.5068	23.7071	22.8916	20.526	23.552	22.7807	20.5869	23.6617	22.8081	20.5208	23.4447	22.8474	20.603	23.666	22.7861	20.5879	23.5578	22.7158	20.5533	23.5648	22.7897	20.5609	23.5672	22.7033	20.5754	23.5017	22.875	20.5982	23.3324	22.7688
319	79.5119	80	79.99	20	20.01	319	20.5006	23.7093	22.8835	20.519	23.5582	22.7901	20.5825	23.6593	22.8103	20.5184	23.4375	22.8514	20.5992	23.6597	22.7838	20.575	23.5627	22.7098	20.548	23.5663	22.7886	20.5575	23.5659	22.7046	20.5724	23.5086	22.8745	20.5943	23.3279	22.7713
320	79.7628	80	79.99	20	20.01	320	20.4992	23.7089	22.8956	20.5227	23.552	22.7845	20.5755	23.6579	22.8056	20.5111	23.4438	22.8503	20.5943	23.6655	22.7865	20.57	23.5616	22.716	20.5432	23.5675	22.787	20.548	23.5648	22.7086	20.5694	23.5057	22.8723	20.5895	23.334	22.7632
321	80.0128	80	79.99	20	20	321	20.4968	23.7134	22.8875	20.5133	23.5558	22.7836	20.5755	23.6608	22.8085	20.5073	23.4474	22.8519	20.5924	23.664	22.7854	20.5745	23.5571	22.7089	20.5423	23.5639	22.7939	20.5494	23.5623	22.7053	20.5664	23.5042	22.8714	20.5861	23.3333	22.7706
322	80.2619	80	79.99	20	20.01	322	20.4893	23.7066	22.8866	20.5086	23.5497	22.787	20.5716	23.6595	22.8105	20.5082	23.4431	22.8494	20.5914	23.6633	22.7868	20.57	23.5614	22.7084	20.5384	23.5648	22.7881	20.5485	23.5677	22.7001	20.5634	23.5122	22.875	20.5813	23.3293	22.7663
323	80.5119	80	79.99	20	20	323	20.4874	23.7125	22.8828	20.5044	23.5481	22.7903	20.5672	23.662	22.8045	20.5015	23.4462	22.8557	20.5871	23.6635	22.7847	20.5666	23.5578	22.712	20.5351	23.5661	22.7861	20.5432	23.5666	22.7053	20.5599	23.51	22.8707	20.5832	23.3356	22.7672
324	80.7614	80	79.99	20	20.01	324	20.4836	23.7035	22.8929	20.4978	23.5452	22.782	20.5652	23.6566	22.8079	20.4938	23.4458	22.8525	20.5841	23.6631	22.7811	20.5631	23.5596	22.7059	20.526	23.5652	22.7964	20.536	23.5722	22.71	20.5523	23.5017	22.8703	20.5779	23.3282	22.7679
325	81.0125	80	79.96	20	20.02	325	20.4789	23.7073	22.8869	20.4959	23.547	22.7825	20.5603	23.6606	22.807	20.4947	23.4444	22.8501	20.5774	23.6611	22.7836	20.5591	23.5623	22.7071	20.5274	23.5621	22.7935	20.5346	23.5663	22.7017	20.5478	23.5028	22.8752	20.574	23.3322	22.7697
326	81.2625	80	79.99	20	20.02	326	20.4751	23.7134	22.8889	20.4968	23.5481	22.7865	20.5593	23.6608	22.8052	20.4909	23.4409	22.8471	20.5711	23.6584	22.785	20.5522	23.5547	22.7165	20.5236	23.5661	22.7903	20.5332	23.567	22.7109	20.5468	23.5064	22.8703	20.5677	23.3349	22.7672
327	81.5119	80	79.99	20	20.01	327	20.4723	23.7062	22.8878	20.4931	23.5475	22.7829	20.5524	23.6613	22.804	20.4836	23.4373	22.8483	20.5711	23.6572	22.7845	20.5473	23.5538	22.7228	20.5183	23.5668	22.7937	20.5246	23.5621	22.7066	20.5383	23.5042	22.8768	20.5586	23.3293	22.7688
328	81.7619	80	79.99	20	20.01	328	20.4709	23.7062	22.8875	20.4893	23.545	22.7854	20.5504	23.6579	22.8045	20.4822	23.4364	22.8483	20.5648	23.6588	22.7823	20.5428	23.5589	22.7152	20.5116	23.5623	22.7971	20.5207	23.5598	22.7062	20.5333	23.5104	22.8685	20.5571	23.33	22.7688
329	82.0136	80	79.96	20	20	329	20.4647	23.7026	22.8909	20.4837	23.5477	22.7809	20.5455	23.6602	22.809	20.4774	23.4406	22.8485	20.5648	23.6597	22.7856	20.5408	23.5627	22.7158	20.5097	23.5598	22.7921	20.5193	23.5643	22.714	20.5323	23.5057	22.8707	20.5532	23.3322	22.767
330	82.2628	80	79.99	20	20.01	330	20.4591	23.712	22.892	20.4804	23.5506	22.7879	20.5415	23.6611	22.8018	20.4759	23.4352	22.8501	20.5609	23.6604	22.7818	20.5393	23.5533	22.7138	20.5083	23.558	22.7951	20.515	23.5679	22.7024	20.5333	23.5048	22.8727	20.5542	23.3324	22.7679
331	82.5117	80	79.99	20	20.01	331	20.4628	23.7017	22.8837	20.4747	23.5515	22.7834	20.5405	23.6563	22.8049	20.473	23.4368	22.8512	20.5604	23.6622	22.7845	20.5364	23.5598	22.7089	20.5059	23.5692	22.7987	20.5131	23.5623	22.7091	20.5283	23.5028	22.8734	20.5528	23.3309	22.7659
332	82.7619	80	79.99	20	19.99	332	20.4543	23.7107	22.8855	20.4705	23.5517	22.7901	20.5371	23.6577	22.8105	20.4692	23.4386	22.8505	20.5541	23.6644	22.7796	20.5319	23.5594	22.7118	20.504	23.5692	22.7886	20.5112	23.5654	22.7021	20.5288	23.5046	22.8721	20.5479	23.3331	22.7659
333	83.0114	80	79.99	20	20.02	333	20.4487	23.7021	22.8878	20.4667	23.5497	22.7868	20.5322	23.6559	22.8047	20.4634	23.4429	22.8476	20.5454	23.664	22.7841	20.5284	23.563	22.7134	20.4929	23.5614	22.7879	20.5069	23.5632	22.7082	20.5158	23.5107	22.8738	20.5397	23.3268	22.765
334	83.2617	80	79.99	20	20	334	20.4501	23.7118	22.8947	20.4662	23.5468	22.7854	20.5322	23.655	22.8072	20.4619	23.442	22.8465	20.5493	23.6624	22.7798	20.525	23.5596	22.7167	20.4973	23.5659	22.7874	20.5021	23.5645	22.7015	20.5243	23.5019	22.8732	20.5431	23.3295	22.769
335	83.5117	80	79.99	20	20.01	335	20.4458	23.6988	22.8824	20.4625	23.5414	22.7874	20.5307	23.6606	22.8105	20.4605	23.4409	22.8469	20.5454	23.6599	22.7829	20.5235	23.5632	22.7048	20.4934	23.5636	22.7915	20.5031	23.565	22.7053	20.5153	23.5104	22.8732	20.5373	23.3295	22.7672
336	83.7631	80	79.99	20	19.99	336	20.4435	23.7154	22.8911	20.463	23.5508	22.7877	20.5233	23.6559	22.8052	20.4586	23.4404	22.8496	20.5405	23.6637	22.7847	20.5215	23.5511	22.7057	20.4891	23.5634	22.7888	20.4964	23.5675	22.701	20.5158	23.5035	22.8747	20.5359	23.3279	22.7654
337	84.0119	80	79.99	20	20.01	337	20.4369	23.7068	22.8918	20.4582	23.5475	22.7883	20.5208	23.6561	22.811	20.4562	23.4375	22.8478	20.5386	23.6539	22.776	20.5165	23.556	22.7116	20.4862	23.5609	22.7939	20.4959	23.5589	22.7033	20.5103	23.5024	22.8718	20.532	23.3318	22.7681
338	84.2617	80	79.99	20	20.02	338	20.4335	23.7026	22.8907	20.4502	23.5466	22.7901	20.5154	23.6588	22.8025	20.4509	23.4348	22.8442	20.5357	23.6608	22.7865	20.5106	23.5562	22.701	20.4834	23.5634	22.7895	20.4906	23.5625	22.7001	20.5043	23.512	22.8743	20.5219	23.3282	22.7657
339	84.5119	80	79.99	20	20.01	339	20.4302	23.7039	22.8842	20.4545	23.5493	22.793	20.5169	23.6572	22.8038	20.447	23.4373	22.8541	20.5347	23.6561	22.7836	20.5101	23.5558	22.7129	20.4805	23.5634	22.7926	20.4849	23.5582	22.6997	20.5018	23.5082	22.8707	20.5243	23.3273	22.765
340	84.7633	80	79.99	20	20.01	340	20.4279	23.7026	22.8882	20.4469	23.5524	22.7868	20.5119	23.6566	22.8036	20.4446	23.4391	22.8503	20.5275	23.6532	22.7852	20.5076	23.5587	22.714	20.4781	23.5569	22.7939	20.483	23.5639	22.7006	20.5023	23.5024	22.8763	20.5194	23.3295	22.763
341	85.0128	80	79.99	20	20.01	341	20.4236	23.7012	22.8813	20.4455	23.5466	22.7854	20.5075	23.6559	22.8072	20.4407	23.4424	22.846	20.526	23.6566	22.7746	20.5057	23.5607	22.7082	20.4738	23.5598	22.7957	20.4839	23.5612	22.6979	20.5008	23.5017	22.8716	20.5151	23.3208	22.7688
342	85.2619	80	79.99	20	20.01	342	20.4198	23.7017	22.884	20.4446	23.5439	22.7868	20.5021	23.6541	22.807	20.4378	23.4325	22.8444	20.5178	23.6568	22.7856	20.5007	23.5589	22.7071	20.4738	23.5591	22.7892	20.4772	23.5594	22.7053	20.4958	23.5042	22.8745	20.5137	23.3241	22.7675
343	85.5139	80	79.99	20	20	343	20.4194	23.7093	22.8949	20.4385	23.5497	22.7818	20.5001	23.659	22.8117	20.4354	23.4382	22.8476	20.5231	23.6541	22.7825	20.4972	23.5571	22.7015	20.468	23.5607	22.7919	20.4753	23.5574	22.7003	20.4933	23.5006	22.8694	20.5108	23.3264	22.7672
344	85.7622	80	79.99	20	20	344	20.4165	23.7091	22.8875	20.4357	23.5452	22.7899	20.4976	23.6507	22.8112	20.4311	23.4357	22.8496	20.5163	23.6527	22.7816	20.4962	23.5526	22.7073	20.4671	23.5598	22.7829	20.472	23.5659	22.7033	20.4883	23.5071	22.8759	20.5083	23.3282	22.7661
345	86.0117	80	79.96	20	20	345	20.4151	23.7035	22.8828	20.4319	23.5484	22.7845	20.4981	23.6554	22.8018	20.4287	23.4433	22.8501	20.5134	23.6597	22.7816	20.4903	23.5551	22.7104	20.4633	23.5603	22.7881	20.4682	23.5576	22.7012	20.4888	23.5082	22.8694	20.5069	23.3342	22.7596
346	86.2631	80	79.99	20	20	346	20.4109	23.7089	22.8857	20.4305	23.543	22.7881	20.4917	23.6543	22.8056	20.4301	23.4357	22.8523	20.5095	23.6566	22.7805	20.4918	23.5529	22.7136	20.4604	23.5551	22.791	20.4653	23.5556	22.7033	20.4808	23.5039	22.8738	20.504	23.3253	22.7652
347	86.5117	80	79.99	20	20	347	20.4085	23.6981	22.8891	20.4277	23.5443	22.7854	20.4893	23.6519	22.8022	20.4205	23.4359	22.8467	20.5052	23.6593	22.78	20.4878	23.5558	22.7008	20.4556	23.5596	22.7899	20.4634	23.565	22.701	20.4793	23.5017	22.8689	20.4996	23.3246	22.7632
348	86.7631	80	79.99	20	20.01	348	20.4024	23.6961	22.8851	20.4244	23.5457	22.785	20.4858	23.655	22.8099	20.4239	23.4386	22.848	20.5066	23.6581	22.78	20.4868	23.5522	22.7102	20.4551	23.5576	22.7892	20.4605	23.5663	22.7033	20.4808	23.4965	22.8712	20.4968	23.3273	22.7661
349	87.0119	80	79.99	20	20.01	349	20.4	23.7086	22.8817	20.4197	23.5428	22.7868	20.4809	23.6523	22.8108	20.4147	23.4332	22.8494	20.5018	23.6593	22.78	20.4794	23.5544	22.7136	20.4508	23.5612	22.789	20.4586	23.5639	22.7039	20.4738	23.5091	22.87	20.49	23.3315	22.7692
350	87.2633	80	79.99	20	20	350	20.3981	23.7012	22.8873	20.4201	23.5446	22.7818	20.4814	23.6563	22.8027	20.4147	23.4366	22.8478	20.4999	23.653	22.7845	20.4794	23.5533	22.7059	20.4479	23.5578	22.7933	20.4529	23.5659	22.7059	20.4728	23.4967	22.8689	20.4939	23.3248	22.7688
351	87.5125	80	79.99	20	20.02	351	20.3967	23.6983	22.8833	20.4164	23.5475	22.7843	20.4824	23.6543	22.8029	20.4133	23.4348	22.8449	20.4984	23.6593	22.7776	20.4705	23.5562	22.7127	20.4475	23.5582	22.7915	20.4524	23.5499	22.703	20.4678	23.5015	22.8745	20.4866	23.3318	22.7672
352	87.7625	80	79.99	20	19.99	352	20.3934	23.7024	22.8943	20.4098	23.5412	22.7838	20.4755	23.6548	22.8072	20.4118	23.4368	22.8447	20.494	23.6563	22.7847	20.474	23.5533	22.7008	20.4422	23.5589	22.7924	20.4543	23.5661	22.7064	20.4668	23.4988	22.8671	20.4827	23.3277	22.765
353	88.0125	80	79.99	20	20	353	20.3896	23.7068	22.8804	20.4088	23.5434	22.7847	20.4725	23.6561	22.8022	20.406	23.4364	22.8438	20.4906	23.655	22.7863	20.47	23.5553	22.7104	20.4341	23.558	22.7854	20.4466	23.5623	22.7039	20.4608	23.4985	22.875	20.4774	23.3232	22.7641
354	88.2636	80	79.99	20	20.02	354	20.3854	23.7086	22.8842	20.4121	23.5475	22.789	20.47	23.6523	22.8065	20.4065	23.4339	22.8465	20.4892	23.6507	22.7823	20.468	23.5538	22.7131	20.4345	23.5607	22.7912	20.4447	23.5591	22.6965	20.4588	23.4983	22.8658	20.4779	23.3313	22.7654
355	88.5125	80	79.99	20	20	355	20.3839	23.7093	22.8914	20.4037	23.5434	22.7823	20.4695	23.6527	22.8079	20.4026	23.4316	22.8444	20.4853	23.6548	22.7827	20.4596	23.5549	22.712	20.4369	23.5614	22.7917	20.4395	23.5562	22.708	20.4563	23.4994	22.8743	20.4726	23.3291	22.7645
356	88.7631	80	79.99	20	20.01	356	20.383	23.7035	22.8929	20.4022	23.5432	22.7881	20.4651	23.6523	22.8031	20.3993	23.4395	22.8444	20.4843	23.6584	22.7737	20.4636	23.549	22.7015	20.4302	23.5598	22.7883	20.438	23.558	22.6972	20.4578	23.4988	22.8671	20.4736	23.3192	22.7643
357	89.0125	80	79.99	20	20	357	20.3769	23.6979	22.8833	20.3989	23.5396	22.782	20.4592	23.6483	22.809	20.3978	23.4341	22.8476	20.4771	23.659	22.7758	20.4591	23.5515	22.7053	20.4264	23.5614	22.7906	20.4309	23.5574	22.6979	20.4498	23.4999	22.8707	20.4668	23.3176	22.7645
358	89.2633	80	79.99	20	19.99	358	20.3745	23.6981	22.8934	20.3942	23.5419	22.7796	20.4567	23.6516	22.811	20.3906	23.4355	22.8458	20.4708	23.6563	22.7818	20.4551	23.5508	22.7127	20.4197	23.5576	22.7865	20.4323	23.5609	22.6985	20.4488	23.5095	22.8673	20.463	23.3273	22.7672
359	89.5133	80	79.99	20	19.99	359	20.3731	23.6997	22.884	20.3928	23.543	22.7872	20.4577	23.6568	22.8085	20.392	23.4373	22.8507	20.4747	23.6539	22.7836	20.4512	23.5488	22.7113	20.4187	23.5578	22.7845	20.4333	23.5627	22.7082	20.4453	23.5044	22.8738	20.4649	23.3259	22.763
360	89.7617	80	79.99	20	20.01	360	20.374	23.701	22.8905	20.3881	23.543	22.7861	20.4528	23.6563	22.8049	20.3916	23.4379	22.8559	20.4742	23.6572	22.7805	20.4477	23.5515	22.7154	20.4197	23.5558	22.7897	20.4318	23.5531	22.7042	20.4508	23.4974	22.8687	20.4596	23.3241	22.7661
361	90.0111	80	79.99	20	20	361	20.3665	23.6976	22.8846	20.3886	23.5412	22.789	20.4478	23.6496	22.8052	20.3877	23.4319	22.8462	20.4722	23.6552	22.7782	20.4512	23.5479	22.7084	20.4159	23.5551	22.7865	20.4261	23.5654	22.6999	20.4427	23.5053	22.8709	20.4572	23.3205	22.7652
362	90.2625	80	79.99	20	20.01	362	20.3641	23.703	22.8918	20.3862	23.5425	22.7825	20.4459	23.6536	22.8007	20.3829	23.4316	22.8503	20.4708	23.6599	22.7841	20.4418	23.5522	22.7147	20.414	23.5582	22.7859	20.4218	23.5645	22.7024	20.4407	23.4947	22.8714	20.4552	23.3226	22.7652
363	90.5147	80	79.99	20	20.01	363	20.3622	23.6997	22.8837	20.3839	23.5455	22.7881	20.4513	23.6494	22.804	20.3824	23.4359	22.8444	20.4669	23.6539	22.782	20.4413	23.552	22.703	20.4106	23.5582	22.7859	20.4208	23.5565	22.6979	20.4342	23.4983	22.8723	20.4514	23.3235	22.7681
364	90.7617	80	79.99	20	20.01	364	20.3651	23.7012	22.89	20.3796	23.5443	22.7796	20.4469	23.6557	22.8045	20.3766	23.4379	22.8483	20.4616	23.651	22.7838	20.4432	23.5484	22.7109	20.413	23.5574	22.7886	20.4184	23.5553	22.6994	20.4347	23.5035	22.8703	20.4547	23.3172	22.7621
365	91.0136	80	79.96	20	20	365	20.3556	23.7062	22.8934	20.3778	23.5414	22.7908	20.4419	23.6492	22.8058	20.3737	23.4346	22.8505	20.4582	23.6545	22.7814	20.4398	23.5524	22.7055	20.4053	23.5576	22.789	20.4098	23.5589	22.6949	20.4337	23.4999	22.8669	20.4485	23.3232	22.7616
366	91.2633	80	79.99	20	20.01	366	20.3509	23.7008	22.8891	20.3693	23.5412	22.7809	20.4286	23.6534	22.804	20.367	23.4316	22.8465	20.448	23.657	22.7746	20.4254	23.5515	22.7147	20.3948	23.5513	22.7877	20.3984	23.5591	22.7019	20.4147	23.4963	22.8703	20.4316	23.3219	22.7636
367	91.5122	80	79.96	20	20	367	20.3504	23.6981	22.8862	20.3745	23.5407	22.7836	20.433	23.6501	22.802	20.3674	23.4319	22.8485	20.449	23.6489	22.7776	20.4324	23.5493	22.7104	20.3991	23.56	22.7888	20.4089	23.5603	22.7024	20.4242	23.499	22.8642	20.4417	23.3187	22.7632
368	91.7633	80	79.99	20	20.02	368	20.3476	23.6994	22.8786	20.3665	23.5439	22.7874	20.4281	23.6492	22.804	20.3655	23.4316	22.8505	20.4529	23.6523	22.7755	20.4289	23.5481	22.7129	20.3972	23.5547	22.7868	20.4051	23.5529	22.7055	20.4227	23.4967	22.8736	20.4403	23.3205	22.7657
369	92.0119	80	79.99	20	20.01	369	20.3462	23.7033	22.8835	20.3655	23.5434	22.7877	20.4296	23.6532	22.8004	20.3641	23.4357	22.8453	20.449	23.6527	22.7836	20.4274	23.5502	22.7053	20.3982	23.5603	22.7854	20.406	23.5598	22.7003	20.4212	23.4952	22.8734	20.4412	23.3237	22.7632
370	92.2636	80	79.99	20	20.01	370	20.3433	23.6981	22.8884	20.3655	23.5452	22.7859	20.4266	23.6462	22.8083	20.3641	23.44	22.8474	20.4456	23.6577	22.7802	20.4299	23.5524	22.697	20.3929	23.5526	22.7915	20.3998	23.5553	22.6956	20.4177	23.497	22.8703	20.4354	23.3255	22.7643
371	92.5139	80	79.99	20	20.01	371	20.34	23.7051	22.8914	20.3613	23.5439	22.7832	20.4247	23.6505	22.8045	20.3612	23.4361	22.8465	20.4412	23.6561	22.7832	20.4165	23.5533	22.7122	20.3847	23.5549	22.7886	20.3969	23.549	22.6988	20.4167	23.4967	22.8678	20.4296	23.3266	22.7648
372	92.7639	80	79.99	20	20.01	372	20.3381	23.6994	22.8907	20.3547	23.5392	22.7802	20.4202	23.6494	22.8052	20.3515	23.4332	22.848	20.4383	23.648	22.7769	20.4135	23.5531	22.7136	20.3838	23.5502	22.7845	20.396	23.5627	22.7035	20.4107	23.4988	22.8685	20.4282	23.3169	22.7609
373	93.0117	80	79.96	20	20.01	373	20.3329	23.6979	22.8914	20.3575	23.5394	22.7874	20.4183	23.6487	22.8025	20.3486	23.4334	22.8435	20.4354	23.6566	22.7744	20.4145	23.5495	22.7019	20.3828	23.5542	22.789	20.3931	23.5502	22.6925	20.4102	23.4911	22.8694	20.4287	23.3223	22.7672
374	93.2619	80	79.99	20	20.01	374	20.3353	23.7012	22.8799	20.3495	23.538	22.7769	20.4173	23.6496	22.8112	20.3496	23.431	22.8465	20.434	23.6483	22.7791	20.412	23.5448	22.7098	20.3804	23.5551	22.7901	20.3931	23.5612	22.7048	20.4047	23.4974	22.8669	20.418	23.3246	22.7623
375	93.5119	80	79.99	20	20	375	20.3362	23.6974	22.879	20.3552	23.5407	22.7861	20.4153	23.646	22.8007	20.3525	23.4303	22.846	20.4315	23.6552	22.782	20.414	23.5504	22.7093	20.3824	23.5556	22.7877	20.3917	23.5553	22.7046	20.4062	23.4961	22.8673	20.4214	23.3219	22.7661
376	93.7633	80	79.99	20	20.02	376	20.3325	23.7008	22.8815	20.3514	23.5385	22.7811	20.4114	23.6462	22.8038	20.3486	23.435	22.8483	20.433	23.6489	22.776	20.4111	23.5538	22.7026	20.3795	23.5544	22.7838	20.384	23.5574	22.7037	20.4062	23.4949	22.8718	20.4214	23.3201	22.7607
377	94.0119	80	79.99	20	20.01	377	20.3296	23.7037	22.8898	20.3495	23.5358	22.7856	20.4069	23.6489	22.7987	20.3472	23.4299	22.8433	20.4267	23.6512	22.7771	20.4046	23.5484	22.7044	20.3757	23.5538	22.7856	20.3836	23.5504	22.6994	20.4032	23.4997	22.8696	20.4166	23.3176	22.7641
378	94.2619	70	70.08	20	20	378	19.5063	23.6489	22.8617	19.5165	23.492	22.7627	19.5499	23.6009	22.7841	19.504	23.3841	22.8269	19.5256	23.6011	22.7547	19.5245	23.5042	22.6848	19.5025	23.5028	22.7661	19.5088	23.5102	22.6745	19.4899	23.4534	22.8453	19.5552	23.2777	22.7414
379	94.5122	70	70	20	20.02	379	18.9687	23.6229	22.8521	18.9786	23.4653	22.7468	19.0021	23.5769	22.7706	18.9765	23.3538	22.8094	18.9781	23.5746	22.7392	18.9867	23.473	22.6658	18.9854	23.4783	22.7495	18.9826	23.4806	22.6615	18.9679	23.415	22.8278	19.0675	23.2449	22.7181
380	94.7636	70	70	20	20.02	380	18.6154	23.6011	22.8375	18.6261	23.4451	22.7327	18.6486	23.5513	22.7578	18.6299	23.3333	22.8025	18.6274	23.5443	22.7279	18.6356	23.4489	22.6566	18.6455	23.4545	22.7371	18.6379	23.453	22.6563	18.6256	23.3921	22.8222	18.729	23.2254	22.716
381	95.0128	70	70.03	20	20.01	381	18.366	23.5776	22.8254	18.3729	23.4159	22.7295	18.3912	23.5246	22.7452	18.3763	23.3026	22.7935	18.3745	23.5255	22.7235	18.383	23.4274	22.6501	18.399	23.4321	22.7268	18.387	23.4352	22.6449	18.3759	23.3688	22.8092	18.4861	23.1962	22.7068
382	95.2628	70	70	20	20.02	382	18.1728	23.5531	22.8229	18.1724	23.3978	22.7192	18.193	23.5051	22.7441	18.1815	23.2909	22.7843	18.1817	23.5026	22.7156	18.1869	23.4056	22.6489	18.207	23.4099	22.723	18.1943	23.4137	22.6386	18.1787	23.3443	22.811	18.2872	23.1805	22.6972
383	95.5136	70	70	20	20.01	383	18.0018	23.5387	22.8097	18.0049	23.3778	22.7201	18.0233	23.4898	22.7336	18.0142	23.2718	22.7854	18.0136	23.4914	22.7066	18.0209	23.3892	22.6384	18.0414	23.3897	22.7208	18.0223	23.402	22.6352	18.0126	23.3279	22.8047	18.1274	23.1616	22.6911
384	95.7614	70	70.03	20	20.01	384	17.8606	23.5315	22.8123	17.8618	23.3666	22.7145	17.8784	23.4752	22.7331	17.87	23.2561	22.7776	17.8711	23.4747	22.708	17.8724	23.378	22.635	17.8982	23.3814	22.7138	17.8817	23.3859	22.6292	17.876	23.3217	22.7897	17.9878	23.1596	22.6848
385	96.0117	70	70.06	20	20	385	17.7548	23.512	22.8112	17.7535	23.3587	22.7035	17.7699	23.4617	22.7253	17.7616	23.251	22.7737	17.767	23.464	22.701	17.7689	23.367	22.6272	17.7929	23.3684	22.7095	17.7823	23.3751	22.6328	17.7764	23.3062	22.7966	17.8816	23.1385	22.6824
386	96.2633	70	69.98	20	20.02	386	17.6631	23.5059	22.798	17.6651	23.3504	22.7084	17.6772	23.457	22.7262	17.6675	23.2375	22.7744	17.6773	23.4534	22.7003	17.6822	23.3578	22.6247	17.701	23.3587	22.7064	17.6848	23.3648	22.6191	17.6793	23.3037	22.7883	17.7855	23.1302	22.6864
387	96.5125	70	70.03	20	20	387	17.5838	23.4947	22.8067	17.5808	23.3461	22.7026	17.6022	23.4505	22.7262	17.5918	23.2339	22.7688	17.5998	23.4431	22.6882	17.6034	23.3443	22.6292	17.623	23.3477	22.7024	17.6074	23.3603	22.6231	17.6037	23.2983	22.7823	17.7029	23.1259	22.6738
388	96.7631	70	70.03	20	20	388	17.5101	23.4844	22.8002	17.5093	23.3367	22.6981	17.5228	23.4406	22.7239	17.5113	23.2265	22.7692	17.5223	23.4426	22.6871	17.5197	23.341	22.6195	17.5411	23.3428	22.6992	17.5271	23.3522	22.618	17.5216	23.2873	22.7859	17.6194	23.1147	22.6732
389	97.0131	70	70.03	20	20.01	389	17.4525	23.4866	22.7975	17.45	23.3264	22.6992	17.4696	23.437	22.7158	17.452	23.2157	22.7623	17.4709	23.433	22.6857	17.4687	23.3333	22.6191	17.4875	23.3412	22.7028	17.4687	23.3461	22.6193	17.4691	23.2723	22.7782	17.5624	23.1066	22.6752
390	97.2622	70	69.98	20	20.01	390	17.3944	23.4759	22.7926	17.3902	23.3178	22.6916	17.4099	23.4299	22.7169	17.3918	23.2148	22.7677	17.4138	23.4272	22.6871	17.4133	23.3306	22.6121	17.4339	23.332	22.6936	17.4162	23.3394	22.6148	17.417	23.275	22.7836	17.5103	23.1017	22.6736
391	97.5125	70	70.03	20	20.02	391	17.3429	23.4685	22.7919	17.3413	23.3181	22.6965	17.3582	23.4229	22.7145	17.3455	23.2049	22.7603	17.3639	23.4215	22.6873	17.3593	23.3235	22.6168	17.3764	23.3302	22.6965	17.3626	23.3347	22.6094	17.3635	23.2743	22.7762	17.4528	23.0972	22.6714
392	97.7617	70	70.03	20	20.02	392	17.297	23.4649	22.7926	17.2909	23.3125	22.6918	17.3103	23.4229	22.7149	17.2963	23.1991	22.7582	17.3208	23.422	22.684	17.3152	23.3253	22.6121	17.3314	23.3196	22.6932	17.311	23.3315	22.6162	17.3225	23.2552	22.7737	17.406	23.0941	22.6673
393	98.0128	70	70.03	20	20.01	393	17.2555	23.4604	22.791	17.2566	23.3093	22.6884	17.2753	23.4162	22.7091	17.2597	23.1971	22.7565	17.283	23.4128	22.6804	17.2771	23.3136	22.6083	17.2898	23.3149	22.6902	17.2747	23.3253	22.6094	17.2789	23.2653	22.7726	17.3664	23.0925	22.6707
394	98.2625	70	70.03	20	20	394	17.2196	23.4561	22.7863	17.2156	23.3042	22.6893	17.2339	23.4114	22.7107	17.2216	23.1975	22.7578	17.2447	23.411	22.6833	17.2374	23.3086	22.6137	17.2529	23.312	22.6945	17.2345	23.325	22.6137	17.2399	23.2494	22.7742	17.3205	23.09	22.6651
395	98.5133	70	70	20	20	395	17.1837	23.4492	22.7903	17.1798	23.3068	22.6893	17.2023	23.4067	22.7062	17.1835	23.1928	22.7571	17.2118	23.4085	22.679	17.2062	23.3143	22.6148	17.2184	23.3167	22.6875	17.2059	23.3194	22.6052	17.2124	23.2563	22.7744	17.2901	23.0857	22.6613
396	98.7622	70	70	20	20.01	396	17.152	23.4539	22.7829	17.146	23.2958	22.686	17.1668	23.4027	22.7073	17.1488	23.1861	22.7598	17.1769	23.404	22.6815	17.1681	23.3057	22.6047	17.1864	23.303	22.6914	17.1686	23.3174	22.6123	17.1733	23.2505	22.7726	17.2515	23.0772	22.6653
397	99.0117	70	70.03	20	20.01	397	17.1227	23.4429	22.7881	17.1168	23.2965	22.6842	17.1392	23.4054	22.7053	17.1223	23.1825	22.7522	17.1502	23.404	22.6732	17.1438	23.3064	22.6081	17.1586	23.3075	22.6918	17.1432	23.3145	22.6034	17.1473	23.2487	22.7713	17.2215	23.0772	22.6617
398	99.2617	70	70.06	20	20.01	398	17.0958	23.442	22.7852	17.09	23.2905	22.6853	17.1136	23.402	22.7039	17.0943	23.1868	22.7517	17.127	23.3993	22.6777	17.1171	23.2999	22.6119	17.1351	23.2972	22.6857	17.1122	23.3134	22.6135	17.1253	23.2393	22.7661	17.1955	23.0707	22.662
399	99.5119	70	70	20	20.02	399	17.0689	23.4496	22.7825	17.0636	23.2923	22.6873	17.0855	23.398	22.708	17.0692	23.1818	22.7589	17.1047	23.4016	22.6743	17.0918	23.3003	22.6099	17.1031	23.3001	22.6848	17.0902	23.3046	22.6013	17.0963	23.2516	22.7688	17.1675	23.0716	22.6584
400	99.7622	70	70.03	20	20.01	400	17.0439	23.4386	22.7877	17.0405	23.2887	22.6828	17.0643	23.396	22.7006	17.0456	23.1782	22.7486	17.0766	23.4002	22.6783	17.0705	23.2992	22.6004	17.0796	23.2983	22.6855	17.0653	23.3138	22.6022	17.0757	23.2467	22.7688	17.1424	23.0709	22.6606
401	100.013	70	69.98	20	20.01	401	17.0188	23.4429	22.7829	17.0184	23.2871	22.6792	17.0386	23.3912	22.7001	17.021	23.1764	22.7513	17.0562	23.3962	22.6779	17.0448	23.2954	22.5984	17.0557	23.2932	22.6869	17.0429	23.3066	22.6049	17.0502	23.2379	22.7661	17.1182	23.0707	22.6568
402	100.261	70	70	20	19.99	402	16.998	23.4388	22.7881	16.9954	23.2864	22.6853	17.0199	23.3883	22.7012	16.9979	23.1735	22.7513	17.0335	23.3924	22.6703	17.0245	23.2848	22.6025	17.0336	23.2918	22.6866	17.019	23.3026	22.6045	17.0277	23.2238	22.767	17.097	23.0559	22.6572
403	100.512	70	70.03	20	20.01	403	16.9791	23.4339	22.7769	16.9761	23.2822	22.6831	16.9997	23.3879	22.6997	16.9805	23.1661	22.7515	17.0155	23.3935	22.6718	17.0111	23.2929	22.6011	17.0155	23.2855	22.686	17.0003	23.3035	22.6013	17.0107	23.2404	22.7675	17.0728	23.0646	22.6566
404	100.764	70	70.03	20	20.01	404	16.9569	23.429	22.7856	16.9544	23.2815	22.6804	16.979	23.3877	22.7001	16.9603	23.1733	22.7481	16.9952	23.3872	22.6741	16.9829	23.2925	22.6002	17.0001	23.2884	22.6846	16.9802	23.3046	22.6058	16.9892	23.2332	22.7679	17.0545	23.0613	22.6608
405	101.013	70	70	20	20	405	16.9343	23.4346	22.7852	16.9346	23.2822	22.6747	16.9583	23.3825	22.6983	16.9395	23.1668	22.7475	16.9744	23.3906	22.67	16.9665	23.2864	22.6088	16.9719	23.2905	22.6797	16.9621	23.2992	22.6045	16.9707	23.2384	22.7632	17.0308	23.057	22.6575
406	101.261	70	70.03	20	20.01	406	16.9234	23.4222	22.787	16.9186	23.2783	22.6779	16.9445	23.3843	22.7037	16.9241	23.1699	22.7475	16.9584	23.3841	22.6721	16.9507	23.2846	22.5991	16.959	23.2889	22.6795	16.9468	23.3033	22.6031	16.9576	23.2377	22.7681	17.0183	23.0559	22.6539
407	101.513	70	69.98	20	19.99	407	16.9069	23.4337	22.7845	16.9045	23.2779	22.677	16.9272	23.3793	22.7021	16.9072	23.1677	22.7506	16.9424	23.3861	22.6756	16.9363	23.2857	22.6079	16.9451	23.2862	22.6804	16.9363	23.2954	22.5955	16.9411	23.2213	22.7598	16.9999	23.0568	22.6588
408	101.763	70	70	20	20.01	408	16.8866	23.4222	22.7868	16.8843	23.2682	22.6781	16.9085	23.3809	22.7021	16.8884	23.1661	22.7515	16.9279	23.3787	22.6696	16.917	23.2851	22.6065	16.9235	23.2828	22.6792	16.9138	23.2918	22.5998	16.9201	23.2299	22.763	16.9796	23.0604	22.6568
409	102.012	70	70	20	20.01	409	16.8714	23.4299	22.7816	16.8692	23.2768	22.6763	16.8927	23.3805	22.7019	16.8706	23.1591	22.7495	16.9104	23.3829	22.6732	16.9012	23.2826	22.6031	16.9058	23.2788	22.6788	16.8937	23.2916	22.6004	16.9041	23.2312	22.7627	16.9622	23.0539	22.6536
410	102.262	70	70	20	20.01	410	16.8563	23.4276	22.7708	16.8589	23.2783	22.6788	16.8794	23.3782	22.6949	16.86	23.1627	22.7486	16.8944	23.3785	22.6761	16.8878	23.2801	22.6025	16.8982	23.2765	22.679	16.8837	23.2941	22.6002	16.8906	23.2294	22.7625	16.9516	23.0536	22.6552
411	102.511	70	69.98	20	20	411	16.8426	23.4233	22.7816	16.8377	23.2718	22.6795	16.8621	23.3793	22.6976	16.8402	23.163	22.7448	16.877	23.378	22.6732	16.8665	23.2774	22.6007	16.8752	23.281	22.6786	16.8622	23.2896	22.5987	16.8711	23.2193	22.7605	16.9347	23.0458	22.653
412	102.762	70	69.98	20	20.01	412	16.8303	23.415	22.7769	16.8283	23.2624	22.6725	16.8527	23.3778	22.6972	16.832	23.1574	22.7423	16.8692	23.3811	22.6747	16.8615	23.2792	22.5926	16.8661	23.2741	22.6761	16.8541	23.2898	22.6007	16.8656	23.2177	22.7607	16.9246	23.0435	22.6494
413	103.013	70	69.98	20	19.99	413	16.8143	23.4281	22.7852	16.8123	23.268	22.6851	16.8379	23.378	22.6925	16.8142	23.1618	22.7479	16.8532	23.3744	22.6718	16.8422	23.2806	22.6054	16.8493	23.2705	22.6772	16.8368	23.292	22.5971	16.8505	23.2189	22.7594	16.9048	23.0471	22.6543
414	103.263	70	69.98	20	20.01	414	16.7996	23.4153	22.7728	16.8005	23.2678	22.6777	16.8236	23.3731	22.6972	16.8031	23.1547	22.741	16.8421	23.3728	22.6651	16.8289	23.2741	22.607	16.8364	23.2709	22.6799	16.8268	23.284	22.5944	16.8365	23.2224	22.7556	16.8922	23.0458	22.6532
415	103.513	70	69.98	20	20.02	415	16.7897	23.418	22.7668	16.7906	23.2637	22.6745	16.8158	23.3744	22.6938	16.7901	23.1533	22.7414	16.8319	23.3704	22.6727	16.8239	23.2723	22.5919	16.8288	23.2738	22.6741	16.8144	23.2864	22.5982	16.824	23.2218	22.7607	16.8821	23.0471	22.6469
416	103.761	70	69.98	20	19.99	416	16.7836	23.4247	22.774	16.7784	23.2597	22.6795	16.7995	23.3755	22.6947	16.779	23.1497	22.7405	16.8179	23.3684	22.666	16.8031	23.2761	22.5973	16.8163	23.266	22.6743	16.801	23.2828	22.596	16.807	23.2114	22.7549	16.8681	23.0429	22.6505
417	104.012	70	69.98	20	20.01	417	16.768	23.409	22.7672	16.7685	23.266	22.6786	16.7896	23.3708	22.6911	16.7645	23.1547	22.7457	16.8067	23.3663	22.6682	16.7952	23.2727	22.6047	16.8039	23.2747	22.6801	16.7919	23.2806	22.5946	16.8	23.2186	22.7627	16.8536	23.0391	22.6487
418	104.262	70	69.98	20	20	418	16.7576	23.4108	22.765	16.761	23.2581	22.6703	16.7788	23.3686	22.6958	16.7568	23.1524	22.7387	16.8009	23.3717	22.6709	16.7838	23.2633	22.6013	16.7952	23.268	22.6725	16.7862	23.279	22.5953	16.7915	23.2166	22.7558	16.8454	23.0397	22.6498
419	104.512	70	69.98	20	20.01	419	16.7472	23.4144	22.7708	16.7497	23.2626	22.6774	16.7694	23.3684	22.6914	16.7476	23.1481	22.7473	16.7859	23.3652	22.6694	16.7734	23.2738	22.5978	16.7799	23.2741	22.6783	16.7651	23.2786	22.5957	16.7795	23.2144	22.7636	16.8314	23.0346	22.6474
420	104.763	70	69.98	20	20.01	420	16.734	23.4083	22.7672	16.7342	23.2606	22.6714	16.7595	23.3634	22.6958	16.7375	23.1437	22.7425	16.7767	23.3684	22.6694	16.7694	23.2685	22.5951	16.7684	23.2646	22.6756	16.7618	23.2826	22.5908	16.7685	23.2097	22.7594	16.8232	23.0366	22.6514
421	105.012	70	69.98	20	20.01	421	16.726	23.4083	22.7728	16.7238	23.2642	22.6759	16.7477	23.3706	22.6981	16.7255	23.1466	22.7383	16.7636	23.3668	22.6691	16.7501	23.2637	22.5912	16.7579	23.2667	22.6738	16.7451	23.2781	22.5964	16.7555	23.213	22.758	16.8126	23.0386	22.6462
422	105.261	70	69.98	20	20	422	16.7175	23.4114	22.7796	16.7163	23.2559	22.6727	16.7398	23.3668	22.6965	16.7129	23.1452	22.7414	16.7525	23.3659	22.6613	16.7417	23.2624	22.5957	16.7522	23.2653	22.6689	16.7403	23.2779	22.5928	16.7485	23.2088	22.7562	16.7995	23.0339	22.6512
423	105.513	70	69.98	20	19.99	423	16.7071	23.413	22.7722	16.7106	23.2597	22.6761	16.7334	23.367	22.6988	16.7071	23.1457	22.7434	16.7486	23.3704	22.6694	16.7357	23.2615	22.5955	16.7383	23.2682	22.6866	16.7312	23.2788	22.5953	16.7419	23.2135	22.7603	16.7899	23.0357	22.6534
424	105.762	70	69.98	20	20.02	424	16.6986	23.4105	22.7677	16.697	23.2572	22.6752	16.7226	23.3632	22.6898	16.7014	23.1428	22.7396	16.7428	23.3675	22.6653	16.7298	23.264	22.5899	16.733	23.262	22.6705	16.7231	23.2759	22.5948	16.7334	23.215	22.7562	16.7817	23.0377	22.6494
425	106.012	70	69.95	20	20	425	16.6938	23.4105	22.7733	16.6894	23.2545	22.673	16.7117	23.3663	22.6958	16.6907	23.1452	22.7396	16.7302	23.3652	22.6696	16.7189	23.2635	22.5964	16.7244	23.2615	22.675	16.715	23.2732	22.5933	16.7249	23.2092	22.7616	16.7759	23.0377	22.6478
426	106.262	70	69.98	20	20.02	426	16.6782	23.4092	22.7785	16.6791	23.2543	22.6696	16.7033	23.3614	22.6896	16.6801	23.1428	22.7385	16.7215	23.3565	22.6608	16.7105	23.2637	22.5926	16.7143	23.2651	22.6774	16.6997	23.2815	22.5982	16.7139	23.211	22.7585	16.7628	23.0319	22.6458
427	106.511	70	69.98	20	20.03	427	16.6688	23.4052	22.7776	16.672	23.2548	22.6732	16.6989	23.3594	22.6923	16.6758	23.145	22.7385	16.7123	23.3565	22.6631	16.6981	23.2611	22.5924	16.7048	23.2613	22.6752	16.6977	23.2761	22.5903	16.7064	23.2081	22.7609	16.7565	23.0343	22.6435
428	106.763	70	69.98	20	20.01	428	16.6669	23.4043	22.7594	16.665	23.2572	22.6738	16.6895	23.3587	22.6932	16.6662	23.1421	22.7376	16.7069	23.3618	22.664	16.6956	23.2629	22.598	16.6981	23.2624	22.67	16.6882	23.2761	22.5886	16.6994	23.2058	22.7607	16.7517	23.0364	22.6512
429	107.012	70	69.98	20	20.02	429	16.6575	23.4022	22.7769	16.6565	23.2532	22.6685	16.6826	23.3634	22.6936	16.6599	23.1401	22.7349	16.6992	23.3614	22.6615	16.6877	23.2602	22.5847	16.6899	23.2606	22.6777	16.6858	23.2676	22.5901	16.6939	23.2081	22.7517	16.7469	23.0312	22.6501
430	107.262	70	69.98	20	20.02	430	16.6518	23.4018	22.7609	16.6504	23.2545	22.6703	16.6737	23.3578	22.6958	16.6536	23.1403	22.7394	16.6866	23.365	22.6685	16.6798	23.2635	22.5978	16.6827	23.2611	22.6689	16.6758	23.2756	22.5921	16.6889	23.2054	22.7605	16.7339	23.031	22.6431
431	107.512	70	69.98	20	20.01	431	16.64	23.4031	22.7773	16.6433	23.2539	22.6727	16.6668	23.3621	22.6907	16.6372	23.1371	22.7347	16.6808	23.3591	22.6617	16.6719	23.2588	22.5859	16.6746	23.2595	22.668	16.6681	23.2738	22.591	16.6789	23.2067	22.7477	16.7271	23.0287	22.6525
432	107.762	70	70	20	20.01	432	16.6343	23.4034	22.7771	16.6325	23.244	22.6732	16.6634	23.3623	22.6891	16.6382	23.145	22.7347	16.6842	23.3578	22.6682	16.6694	23.257	22.5859	16.6698	23.2606	22.6745	16.6633	23.277	22.5899	16.6704	23.2034	22.7598	16.7184	23.0305	22.648
433	108.012	70	69.98	20	20.01	433	16.6324	23.4007	22.7733	16.6316	23.2496	22.6718	16.6545	23.3634	22.6898	16.63	23.138	22.7394	16.6721	23.3618	22.657	16.6595	23.2563	22.5978	16.6607	23.2563	22.6691	16.6547	23.273	22.5921	16.6674	23.1975	22.7504	16.7131	23.0301	22.6492
434	108.263	70	69.98	20	20.02	434	16.6211	23.4031	22.767	16.6221	23.2474	22.6667	16.6466	23.3506	22.6889	16.6276	23.1419	22.7441	16.6658	23.3605	22.6629	16.654	23.2541	22.5926	16.6574	23.2602	22.6664	16.6504	23.2694	22.5993	16.6599	23.207	22.7553	16.7083	23.0278	22.6393
435	108.514	70	70	20	20.01	435	16.615	23.4022	22.7616	16.6141	23.2449	22.6649	16.6412	23.3605	22.69	16.617	23.1369	22.7416	16.6556	23.3634	22.6599	16.6456	23.2631	22.5901	16.6497	23.2548	22.6698	16.6399	23.2747	22.5906	16.6519	23.1957	22.7495	16.6986	23.0222	22.6424
436	108.764	70	69.98	20	20	436	16.6055	23.3982	22.7692	16.6071	23.2453	22.6646	16.6333	23.3582	22.6983	16.6117	23.1389	22.7396	16.6527	23.36	22.6682	16.6402	23.2568	22.5944	16.6435	23.2563	22.6712	16.6347	23.2734	22.587	16.6459	23.2013	22.7569	16.6899	23.0325	22.6516
437	109.012	70	69.98	20	20.01	437	16.597	23.3996	22.7616	16.601	23.2471	22.6696	16.6269	23.3495	22.6909	16.6035	23.1378	22.7398	16.6473	23.3576	22.6649	16.6342	23.2539	22.5942	16.6411	23.2561	22.673	16.6294	23.273	22.5883	16.6404	23.196	22.7522	16.6899	23.0251	22.6426
438	109.263	70	69.98	20	20	438	16.5937	23.3973	22.7699	16.5949	23.2474	22.664	16.618	23.354	22.6891	16.5972	23.1365	22.7356	16.6386	23.3547	22.6581	16.6253	23.259	22.5937	16.6325	23.2561	22.6772	16.6237	23.2734	22.5861	16.6349	23.2034	22.7569	16.6764	23.0323	22.6476
439	109.512	70	69.98	20	20.02	439	16.5904	23.4018	22.767	16.5892	23.2471	22.6644	16.6121	23.352	22.6882	16.5885	23.1389	22.7385	16.6348	23.3576	22.6579	16.6213	23.2543	22.5863	16.6263	23.2545	22.6761	16.6141	23.2646	22.5982	16.6298	23.193	22.749	16.6745	23.022	22.6379
440	109.762	70	69.98	20	19.99	440	16.5809	23.3973	22.7695	16.5845	23.244	22.6651	16.6062	23.3535	22.6851	16.5808	23.1349	22.7376	16.6236	23.3565	22.6655	16.6179	23.255	22.5874	16.6172	23.2541	22.6678	16.6103	23.2714	22.5888	16.6173	23.1964	22.7526	16.6624	23.0218	22.6458
441	110.013	70	69.98	20	20	441	16.5781	23.4004	22.7643	16.5765	23.2384	22.6662	16.6042	23.3488	22.6873	16.5784	23.1349	22.7354	16.6241	23.3486	22.6566	16.6109	23.2534	22.5859	16.6105	23.2543	22.6698	16.6064	23.2613	22.5852	16.6158	23.1924	22.7562	16.6638	23.0233	22.6447
442	110.262	70	69.98	20	20	442	16.572	23.3928	22.7722	16.5732	23.2453	22.6669	16.5953	23.3544	22.6925	16.575	23.1324	22.7345	16.6188	23.3535	22.6622	16.6055	23.2514	22.5912	16.6081	23.2478	22.6761	16.6041	23.2723	22.5906	16.6093	23.2011	22.7468	16.6523	23.0227	22.6429
443	110.513	70	69.98	20	20.02	443	16.5644	23.3895	22.7654	16.5661	23.2462	22.6667	16.5929	23.3475	22.6869	16.5697	23.1331	22.7365	16.6105	23.3466	22.6563	16.5996	23.2505	22.5944	16.6023	23.2554	22.6709	16.5931	23.2606	22.5861	16.6048	23.1998	22.7549	16.6532	23.0202	22.6402
444	110.762	70	69.98	20	20.01	444	16.5578	23.3933	22.7681	16.561	23.2456	22.668	16.5825	23.3506	22.688	16.5649	23.1347	22.7336	16.6004	23.3486	22.6617	16.5916	23.2572	22.5854	16.5947	23.2456	22.6718	16.5878	23.2649	22.5861	16.5993	23.1946	22.7504	16.6373	23.0258	22.6453
445	111.013	70	70	20	20.03	445	16.555	23.3921	22.7632	16.5563	23.2474	22.6671	16.5806	23.3556	22.6898	16.5582	23.1304	22.7331	16.6013	23.3461	22.6572	16.5857	23.2523	22.5924	16.5884	23.2453	22.6707	16.5845	23.2698	22.5924	16.5933	23.2025	22.7562	16.6368	23.0204	22.6413
446	111.262	70	69.98	20	20.01	446	16.5507	23.3971	22.7616	16.5501	23.2449	22.668	16.5766	23.3504	22.6837	16.5538	23.1333	22.7383	16.5945	23.3495	22.6642	16.5862	23.253	22.5926	16.5865	23.2494	22.6631	16.5778	23.2685	22.5872	16.5868	23.2043	22.7461	16.6325	23.0173	22.6444
447	111.513	70	69.98	20	19.99	447	16.5441	23.393	22.7607	16.5459	23.2442	22.6696	16.5692	23.3547	22.6862	16.5466	23.1336	22.734	16.5873	23.3464	22.6597	16.5763	23.257	22.5816	16.5798	23.2503	22.6705	16.5754	23.2673	22.5939	16.5838	23.1996	22.7531	16.6276	23.0251	22.6431
448	111.761	70	69.95	20	20.02	448	16.5408	23.3948	22.7643	16.5398	23.2424	22.6642	16.5663	23.3497	22.6837	16.5432	23.1253	22.734	16.5868	23.3542	22.6624	16.5728	23.2469	22.5924	16.5745	23.2487	22.6714	16.5701	23.2584	22.5868	16.5788	23.193	22.7511	16.6175	23.0177	22.6343
449	112.012	70	69.98	20	20.01	449	16.5365	23.3863	22.765	16.5346	23.2361	22.6633	16.5598	23.3488	22.6851	16.5374	23.1297	22.7309	16.5771	23.3425	22.6655	16.5659	23.2476	22.5852	16.5664	23.2469	22.6658	16.562	23.2572	22.5939	16.5693	23.1948	22.7529	16.6131	23.0236	22.6422
450	112.261	70	69.98	20	20.01	450	16.5304	23.3872	22.763	16.5285	23.2438	22.6642	16.5564	23.3488	22.681	16.5254	23.1264	22.738	16.5708	23.3515	22.6588	16.558	23.2552	22.5863	16.5592	23.2507	22.6669	16.5515	23.2617	22.5872	16.5613	23.1926	22.7506	16.6049	23.0157	22.6451
451	112.511	70	69.98	20	20	451	16.5271	23.3901	22.7661	16.528	23.2426	22.6694	16.551	23.347	22.6905	16.5235	23.1286	22.7371	16.5713	23.3535	22.657	16.5575	23.2469	22.5872	16.5587	23.2487	22.6678	16.552	23.268	22.5879	16.5623	23.1966	22.7549	16.6064	23.0198	22.6386
452	112.763	70	69.98	20	20.01	452	16.5214	23.3841	22.7722	16.52	23.2352	22.6705	16.548	23.3477	22.6914	16.5235	23.1282	22.7302	16.5645	23.3434	22.6536	16.5555	23.2478	22.587	16.5573	23.2478	22.6615	16.5481	23.2602	22.5823	16.5588	23.1953	22.7493	16.6035	23.0148	22.6498
453	113.013	70	69.98	20	20	453	16.5153	23.3892	22.7708	16.5139	23.2447	22.664	16.5436	23.3502	22.6909	16.5186	23.1257	22.7347	16.5616	23.3504	22.6579	16.552	23.2465	22.589	16.5487	23.2411	22.6709	16.5414	23.2637	22.5854	16.5543	23.1942	22.7533	16.5933	23.02	22.6388
454	113.262	70	69.98	20	20.02	454	16.5148	23.3971	22.7609	16.5111	23.2348	22.67	16.5377	23.3443	22.6828	16.5162	23.1297	22.7324	16.5538	23.3446	22.6539	16.5446	23.2465	22.5852	16.5487	23.248	22.6694	16.5371	23.2559	22.5856	16.5468	23.2004	22.7556	16.5938	23.0117	22.6395
455	113.514	70	69.98	20	20	455	16.5073	23.3863	22.7661	16.5083	23.2346	22.6649	16.5332	23.347	22.6862	16.5061	23.125	22.7327	16.5519	23.3466	22.6577	16.5421	23.2465	22.5827	16.542	23.2447	22.6655	16.5348	23.259	22.5838	16.5448	23.198	22.7473	16.5871	23.0175	22.6382
456	113.761	70	69.95	20	20	456	16.5016	23.3814	22.7677	16.5035	23.233	22.6689	16.5273	23.3461	22.6855	16.508	23.1273	22.7336	16.5485	23.3459	22.6536	16.5362	23.2476	22.5863	16.5358	23.2494	22.6682	16.5295	23.2611	22.5854	16.5408	23.1993	22.7515	16.5832	23.0135	22.6411
457	114.013	70	69.98	20	20.01	457	16.4983	23.3895	22.7697	16.4998	23.2352	22.6671	16.5243	23.3439	22.6887	16.4955	23.1212	22.7354	16.5461	23.3437	22.6545	16.5342	23.2456	22.5917	16.5343	23.2489	22.6718	16.5276	23.2568	22.582	16.5373	23.1969	22.7441	16.5803	23.0135	22.6411
458	114.263	70	69.98	20	20	458	16.4945	23.393	22.7645	16.4988	23.2308	22.6599	16.5204	23.3466	22.6817	16.4989	23.1327	22.7268	16.5422	23.3464	22.6586	16.5243	23.2426	22.5868	16.5295	23.2514	22.6673	16.5233	23.2572	22.591	16.5343	23.1872	22.7535	16.5726	23.0168	22.6373
459	114.511	70	69.98	20	20	459	16.4907	23.3825	22.7618	16.4951	23.2384	22.6615	16.5165	23.345	22.6851	16.4902	23.1264	22.7354	16.5335	23.3446	22.6552	16.5213	23.2469	22.5811	16.5267	23.2476	22.6678	16.5185	23.2557	22.5782	16.5273	23.1915	22.745	16.5707	23.0126	22.6413
460	114.762	70	69.96	20	19.99	460	16.4855	23.3818	22.7679	16.4843	23.2382	22.6606	16.513	23.3455	22.6842	16.4916	23.134	22.7293	16.5325	23.345	22.6534	16.5173	23.2447	22.5854	16.5205	23.2456	22.6698	16.5142	23.2543	22.582	16.5258	23.1861	22.7531	16.5658	23.0092	22.6424
461	115.011	70	69.98	20	20.02	461	16.4808	23.3921	22.7652	16.4819	23.2334	22.6611	16.5125	23.3398	22.6851	16.4805	23.1212	22.7284	16.5233	23.3419	22.6534	16.5129	23.2438	22.5793	16.5104	23.2402	22.6691	16.5061	23.2572	22.5805	16.5187	23.182	22.7407	16.5571	23.0112	22.6422
462	115.261	70	69.95	20	20.01	462	16.478	23.3811	22.7639	16.4772	23.2346	22.666	16.5051	23.3425	22.684	16.4786	23.1214	22.7322	16.5219	23.3484	22.6514	16.5119	23.2483	22.5782	16.5099	23.2386	22.6649	16.5032	23.2519	22.5847	16.5137	23.1874	22.7504	16.5571	23.009	22.6391
463	115.514	70	69.98	20	20.02	463	16.4723	23.3899	22.7634	16.472	23.2337	22.6613	16.5026	23.3414	22.6875	16.4767	23.1279	22.7302	16.517	23.3419	22.6579	16.5094	23.2462	22.5868	16.5075	23.2415	22.6611	16.5013	23.2543	22.587	16.5122	23.1906	22.7488	16.5533	23.0085	22.6384
464	115.761	70	69.98	20	20.01	464	16.4699	23.3838	22.7616	16.4711	23.2328	22.6606	16.5012	23.3387	22.6905	16.4728	23.1255	22.7293	16.5161	23.3416	22.6525	16.5055	23.2426	22.5847	16.5042	23.2391	22.6716	16.5027	23.2566	22.5879	16.5077	23.1859	22.7452	16.5542	23.0148	22.644
465	116.012	70	69.98	20	20	465	16.469	23.3798	22.756	16.4683	23.2388	22.6626	16.4933	23.345	22.6806	16.4675	23.1239	22.7311	16.5127	23.3434	22.6521	16.5025	23.242	22.5854	16.4984	23.2373	22.6653	16.4917	23.2505	22.5798	16.5047	23.182	22.7508	16.5489	23.0094	22.6359
466	116.261	70	69.98	20	20.01	466	16.4671	23.3921	22.7625	16.4654	23.2386	22.6669	16.4869	23.3398	22.6871	16.4637	23.1217	22.7248	16.5054	23.3403	22.6577	16.4946	23.2375	22.5874	16.4927	23.2395	22.6687	16.4903	23.2489	22.5852	16.4942	23.1856	22.7452	16.5383	23.0166	22.637
467	116.512	70	69.98	20	20.03	467	16.4591	23.3868	22.7609	16.4612	23.2355	22.6655	16.4854	23.3383	22.6869	16.4617	23.1259	22.7331	16.5025	23.3336	22.6559	16.4941	23.2393	22.5912	16.4932	23.2431	22.6671	16.4865	23.2523	22.5827	16.4987	23.1946	22.7513	16.5402	23.0074	22.6415
468	116.764	70	69.98	20	20	468	16.4539	23.3881	22.7582	16.4603	23.2278	22.6635	16.4844	23.3392	22.6875	16.456	23.1203	22.7324	16.501	23.3416	22.6602	16.4876	23.2402	22.5886	16.4889	23.2418	22.6626	16.4817	23.2527	22.5809	16.4887	23.1861	22.7448	16.533	23.0105	22.6359
469	117.012	70	69.98	20	20.02	469	16.4506	23.3879	22.76	16.4546	23.2337	22.6604	16.4844	23.3416	22.6828	16.456	23.1228	22.7309	16.501	23.3385	22.6554	16.4871	23.2391	22.5827	16.4836	23.2406	22.6667	16.4798	23.2543	22.5888	16.4942	23.1868	22.752	16.5306	23.0117	22.6339
470	117.264	70	69.95	20	20.02	470	16.4477	23.3823	22.7645	16.4494	23.2328	22.6611	16.4755	23.3367	22.6808	16.4497	23.1167	22.7257	16.4923	23.3376	22.6527	16.4812	23.2406	22.5863	16.4831	23.2321	22.6664	16.476	23.2471	22.5888	16.4852	23.1816	22.7412	16.5267	23.0101	22.6325
471	117.513	70	69.98	20	20.02	471	16.4449	23.382	22.7621	16.4485	23.2377	22.662	16.475	23.3423	22.6853	16.4444	23.121	22.7313	16.4918	23.3392	22.6568	16.4807	23.2397	22.5854	16.4769	23.2415	22.6673	16.4726	23.2599	22.5816	16.4792	23.1834	22.7511	16.5209	23.0088	22.6379
472	117.762	70	69.98	20	20.01	472	16.4406	23.3906	22.7578	16.4424	23.2343	22.6631	16.4686	23.3374	22.6855	16.4458	23.1165	22.7259	16.4855	23.3365	22.6539	16.4767	23.2382	22.5834	16.4788	23.2404	22.6687	16.4717	23.2471	22.5834	16.4807	23.1787	22.7455	16.52	23.0097	22.6379
473	118.012	70	69.98	20	20.02	473	16.4369	23.3771	22.7643	16.441	23.2332	22.6667	16.4671	23.3407	22.6857	16.4367	23.1169	22.7293	16.4821	23.3403	22.6586	16.4708	23.2379	22.5769	16.4731	23.2386	22.6631	16.4669	23.2566	22.5859	16.4752	23.1816	22.7479	16.518	23.007	22.6375
474	118.262	70	69.98	20	20.01	474	16.4378	23.3773	22.7607	16.4372	23.2274	22.6597	16.4657	23.338	22.6855	16.4357	23.1205	22.7338	16.4807	23.3369	22.6597	16.4718	23.2418	22.589	16.4716	23.2359	22.6615	16.4621	23.2543	22.5823	16.4757	23.1877	22.7414	16.5161	23.0065	22.6359
475	118.512	70	69.98	20	20.02	475	16.435	23.3789	22.7625	16.4315	23.235	22.6653	16.4573	23.3403	22.6768	16.4318	23.1145	22.73	16.4744	23.341	22.6536	16.4624	23.2346	22.5825	16.4644	23.2388	22.6637	16.4559	23.2527	22.5897	16.4667	23.178	22.7493	16.5064	23.0094	22.6413
476	118.762	70	69.98	20	20.02	476	16.4255	23.3832	22.7567	16.4273	23.2269	22.6593	16.4528	23.3365	22.6857	16.4299	23.1194	22.7322	16.47	23.3401	22.6503	16.4614	23.2402	22.5809	16.4611	23.2312	22.6615	16.4544	23.2554	22.5816	16.4652	23.1841	22.7473	16.5055	23.011	22.6364
477	119.013	70	69.95	20	20.01	477	16.4265	23.3836	22.7632	16.4301	23.2287	22.6599	16.4553	23.3414	22.6831	16.4275	23.1239	22.7306	16.4671	23.3378	22.6559	16.4579	23.2334	22.5859	16.4573	23.2346	22.6703	16.4501	23.2527	22.5773	16.4607	23.1854	22.7461	16.5006	23.004	22.6397
478	119.262	70	69.98	20	20.02	478	16.4203	23.376	22.7589	16.4193	23.2308	22.6584	16.4524	23.338	22.6813	16.4251	23.1248	22.7309	16.4676	23.3419	22.6494	16.4559	23.2364	22.5859	16.4534	23.2364	22.6662	16.4468	23.2521	22.578	16.4602	23.1807	22.745	16.4924	23.0081	22.6339
479	119.511	70	69.95	20	20.02	479	16.4194	23.3769	22.7594	16.4165	23.2242	22.6604	16.4469	23.3363	22.6855	16.4198	23.1181	22.7286	16.4618	23.3416	22.6523	16.4505	23.2388	22.5874	16.451	23.2328	22.6712	16.4444	23.2447	22.5814	16.4547	23.1728	22.7497	16.4934	23.0038	22.6355
480	119.762	70	69.95	20	20.02	480	16.4208	23.376	22.7587	16.4179	23.2258	22.659	16.443	23.3387	22.6842	16.4208	23.1134	22.7282	16.4603	23.3374	22.653	16.4515	23.237	22.5811	16.4491	23.237	22.6584	16.4449	23.2505	22.5778	16.4527	23.1807	22.7432	16.4934	23.0007	22.6343
481	120.013	70	69.98	20	20	481	16.4128	23.3872	22.7643	16.4141	23.2328	22.6602	16.4366	23.3356	22.6824	16.4044	23.1205	22.7302	16.4516	23.3349	22.6586	16.4455	23.2373	22.5827	16.4429	23.2359	22.6673	16.442	23.248	22.5787	16.4517	23.1793	22.7414	16.49	22.9993	22.6352
482	120.263	70	69.98	20	20.02	482	16.4062	23.3827	22.7596	16.408	23.2258	22.6575	16.4331	23.334	22.6853	16.4082	23.1134	22.7329	16.4511	23.3387	22.6577	16.4421	23.2332	22.5838	16.44	23.2343	22.6646	16.4363	23.2494	22.5751	16.4462	23.1789	22.7504	16.4871	23.0027	22.6379
483	120.514	70	69.98	20	20.02	483	16.4057	23.3856	22.7621	16.4028	23.2292	22.6602	16.4326	23.3356	22.6833	16.4058	23.1176	22.7286	16.4511	23.3398	22.6586	16.4396	23.2366	22.5814	16.4429	23.2346	22.6617	16.4368	23.2523	22.5861	16.4467	23.1767	22.7414	16.4857	23.0058	22.6352
484	120.761	70	69.98	20	20.01	484	16.4052	23.3726	22.7625	16.4024	23.2278	22.6617	16.4341	23.334	22.6878	16.4068	23.1172	22.7264	16.4492	23.334	22.6584	16.4376	23.2325	22.582	16.4381	23.2364	22.6606	16.4286	23.2543	22.5863	16.4407	23.1823	22.749	16.4842	23.0052	22.6332
485	121.013	70	69.98	20	20.02	485	16.4	23.3751	22.7576	16.4	23.2202	22.6577	16.4267	23.3358	22.6835	16.4029	23.1118	22.7232	16.4477	23.3358	22.653	16.4361	23.2332	22.5827	16.4343	23.2418	22.6608	16.4301	23.2532	22.5802	16.4377	23.1737	22.7392	16.4765	23.0022	22.635
486	121.262	70	69.95	20	20	486	16.3972	23.378	22.7618	16.3967	23.2299	22.6557	16.4257	23.3369	22.6808	16.3991	23.1205	22.7244	16.4444	23.3365	22.6588	16.4322	23.2348	22.5737	16.4309	23.2377	22.6617	16.4243	23.2462	22.5868	16.4362	23.1881	22.7504	16.4755	23.0031	22.6343
487	121.513	70	69.98	20	20.02	487	16.3944	23.3776	22.7589	16.3962	23.2265	22.6593	16.4208	23.3338	22.6777	16.3991	23.1136	22.7291	16.4419	23.334	22.6545	16.4327	23.2359	22.5832	16.4314	23.2328	22.6602	16.4253	23.2467	22.5785	16.4347	23.1764	22.7416	16.4789	23.0016	22.6339
488	121.762	70	69.98	20	20.01	488	16.392	23.3836	22.7612	16.3939	23.2245	22.6597	16.4183	23.3345	22.6855	16.3913	23.1181	22.7293	16.4361	23.3378	22.6577	16.4262	23.2301	22.585	16.4242	23.2348	22.6611	16.4176	23.2501	22.5953	16.4267	23.1755	22.747	16.4659	23.0027	22.6379
489	122.013	70	69.98	20	20.02	489	16.3892	23.3767	22.7558	16.3915	23.226	22.6586	16.4183	23.33	22.6822	16.3918	23.1125	22.727	16.4366	23.3363	22.6548	16.4272	23.2359	22.5861	16.4252	23.2267	22.6653	16.4191	23.2474	22.5785	16.4312	23.1769	22.7473	16.4673	23.0022	22.6325
490	122.262	70	69.96	20	19.98	490	16.3816	23.3787	22.765	16.3864	23.2242	22.6586	16.4178	23.3327	22.6837	16.388	23.1192	22.7239	16.4327	23.3331	22.6568	16.4232	23.2328	22.5883	16.419	23.2316	22.6613	16.4143	23.2435	22.5877	16.4202	23.1793	22.7425	16.4596	23.0043	22.6348
491	122.513	70	69.95	20	20.01	491	16.3825	23.38	22.7591	16.384	23.2238	22.6624	16.4095	23.3363	22.6777	16.3803	23.116	22.7228	16.4274	23.33	22.6622	16.4168	23.2346	22.5802	16.4132	23.2375	22.6624	16.4114	23.246	22.5832	16.4167	23.176	22.7428	16.4635	22.9984	22.6316
492	122.763	70	69.98	20	20	492	16.3807	23.3805	22.7585	16.3849	23.2249	22.6595	16.409	23.3295	22.6837	16.3798	23.1113	22.7273	16.4274	23.3322	22.6539	16.4123	23.2328	22.5776	16.4166	23.2294	22.657	16.4129	23.2449	22.5861	16.4212	23.1791	22.7421	16.4581	23.0011	22.6323
493	123.012	70	69.95	20	20	493	16.3788	23.3762	22.752	16.3784	23.2301	22.6588	16.407	23.3295	22.6862	16.3832	23.1172	22.7259	16.4279	23.3327	22.6568	16.4128	23.2301	22.5776	16.417	23.2332	22.6629	16.4076	23.2453	22.5856	16.4167	23.1816	22.747	16.4562	23.0092	22.633
494	123.262	70	69.98	20	20.01	494	16.3736	23.3742	22.7614	16.3751	23.2287	22.6584	16.4085	23.3358	22.6813	16.3764	23.1203	22.73	16.4211	23.3297	22.6584	16.4079	23.2299	22.5805	16.4099	23.2269	22.6631	16.4033	23.2469	22.5809	16.4142	23.1773	22.7394	16.4509	23.004	22.6343
495	123.511	70	69.95	20	20.02	495	16.3759	23.3719	22.7574	16.3732	23.2258	22.6593	16.3986	23.3358	22.6786	16.3745	23.1116	22.7255	16.4192	23.3284	22.657	16.4069	23.2321	22.5838	16.406	23.2325	22.657	16.4023	23.2435	22.5796	16.4132	23.1771	22.7461	16.447	23.0056	22.6339
496	123.761	70	69.95	20	20	496	16.3703	23.3778	22.7556	16.3718	23.2265	22.6579	16.3942	23.3329	22.6817	16.3677	23.1181	22.7232	16.4119	23.3327	22.6478	16.4014	23.2384	22.5746	16.3974	23.2283	22.6655	16.3928	23.248	22.5787	16.4026	23.1782	22.7383	16.4422	22.9991	22.6346
497	124.012	70	69.98	20	20	497	16.3698	23.3809	22.7569	16.3713	23.231	22.6577	16.3966	23.3331	22.677	16.3697	23.1138	22.7257	16.4143	23.3291	22.6456	16.401	23.2316	22.5807	16.3998	23.2303	22.6646	16.3957	23.2478	22.5816	16.4061	23.1773	22.7419	16.4427	23.0009	22.629
498	124.261	70	69.98	20	19.99	498	16.3637	23.3717	22.7562	16.368	23.2256	22.6575	16.3907	23.3342	22.6795	16.3672	23.1111	22.7309	16.41	23.3275	22.6523	16.3975	23.2366	22.5773	16.3969	23.2316	22.6575	16.3909	23.2429	22.5796	16.4016	23.1847	22.7398	16.4417	23.0007	22.6379
499	124.511	70	69.98	20	20.02	499	16.3655	23.3699	22.7567	16.3652	23.2276	22.6559	16.3927	23.3329	22.6777	16.3643	23.11	22.7248	16.4095	23.332	22.6496	16.3995	23.2339	22.5852	16.3993	23.2334	22.6651	16.3923	23.2433	22.5785	16.4006	23.1726	22.745	16.4408	22.9998	22.6348
500	124.763	70	69.95	20	20.01	500	16.3585	23.3733	22.7529	16.3609	23.2209	22.6561	16.3858	23.332	22.6772	16.3619	23.1149	22.7288	16.4041	23.3369	22.6543	16.396	23.2312	22.5785	16.3984	23.2274	22.6604	16.3842	23.2438	22.5776	16.3966	23.1724	22.7434	16.434	22.9962	22.6355
501	125.012	70	69.95	20	20.02	501	16.3575	23.3771	22.7625	16.3619	23.2184	22.6608	16.3873	23.3302	22.6853	16.3634	23.1086	22.7275	16.4032	23.33	22.6519	16.3935	23.2355	22.5811	16.3926	23.2274	22.6568	16.3861	23.2413	22.5769	16.3966	23.1778	22.7457	16.434	23.002	22.633
502	125.263	70	69.95	20	20.01	502	16.3537	23.3753	22.7551	16.3548	23.2202	22.6563	16.3818	23.3282	22.6774	16.3523	23.1071	22.7273	16.3988	23.3253	22.6505	16.3881	23.2301	22.5789	16.3869	23.2283	22.657	16.3775	23.246	22.5773	16.3891	23.1789	22.7432	16.4239	22.9928	22.6341
503	125.513	70	69.98	20	20.03	503	16.3514	23.3749	22.7627	16.3558	23.2213	22.6611	16.3804	23.3259	22.6765	16.3571	23.1109	22.7279	16.3969	23.3284	22.6458	16.3886	23.2328	22.5782	16.3854	23.2274	22.6588	16.3794	23.2411	22.5769	16.3916	23.1755	22.7434	16.4321	23.0018	22.6303
504	125.762	70	69.98	20	20.02	504	16.3485	23.3692	22.7574	16.3511	23.2249	22.657	16.3804	23.332	22.6752	16.3499	23.1169	22.7221	16.392	23.3329	22.6478	16.3846	23.2256	22.5787	16.3816	23.2314	22.6597	16.3732	23.2433	22.5796	16.3856	23.176	22.7419	16.4263	23.0045	22.6319
505	126.013	70	69.98	20	20.01	505	16.3462	23.3793	22.76	16.3482	23.2222	22.6584	16.3749	23.3309	22.6799	16.3489	23.1104	22.7241	16.3906	23.3327	22.6543	16.3802	23.2287	22.5769	16.3797	23.2301	22.6586	16.3727	23.2429	22.576	16.3851	23.1726	22.7407	16.4205	23.0067	22.6346
506	126.264	70	69.98	20	20.01	506	16.3448	23.3717	22.7571	16.3497	23.2202	22.6561	16.374	23.3333	22.6815	16.3475	23.1181	22.7291	16.3925	23.3275	22.6489	16.3792	23.2281	22.5785	16.3768	23.2267	22.6604	16.3727	23.2375	22.5791	16.3876	23.1809	22.7412	16.4229	23.0011	22.6384
507	126.512	70	69.95	20	20.01	507	16.3433	23.3744	22.7585	16.3426	23.2233	22.6527	16.3695	23.3264	22.6815	16.3436	23.1152	22.7279	16.3906	23.3306	22.6514	16.3797	23.2341	22.5807	16.3725	23.2308	22.6626	16.3708	23.2404	22.5807	16.3801	23.1769	22.7407	16.4181	22.9957	22.6359
508	126.763	70	69.98	20	20.02	508	16.3405	23.3699	22.7531	16.3426	23.224	22.6581	16.3695	23.3311	22.6801	16.3436	23.11	22.727	16.3882	23.3232	22.6503	16.3777	23.2272	22.58	16.3725	23.229	22.6646	16.3684	23.2382	22.58	16.3806	23.1722	22.7448	16.4157	23.0007	22.6334
509	127.012	70	69.98	20	20.03	509	16.3381	23.3701	22.758	16.3449	23.2238	22.6579	16.367	23.3324	22.6797	16.3412	23.1037	22.7237	16.3838	23.3286	22.6505	16.3752	23.2292	22.578	16.3754	23.2245	22.6584	16.3694	23.244	22.5796	16.3786	23.174	22.7369	16.4166	22.9946	22.6355
510	127.262	70	69.98	20	20.01	510	16.3339	23.367	22.7582	16.3332	23.2207	22.6579	16.3651	23.3288	22.6804	16.3364	23.1134	22.73	16.3867	23.3241	22.6507	16.3737	23.2287	22.5769	16.3711	23.2308	22.6613	16.3651	23.2411	22.5811	16.3741	23.1758	22.7464	16.4152	22.9966	22.6359
511	127.511	70	69.95	20	20.02	511	16.3348	23.3715	22.7535	16.3346	23.2238	22.6563	16.3606	23.3246	22.6797	16.3354	23.1066	22.7246	16.3751	23.3342	22.6588	16.3663	23.2258	22.5713	16.3673	23.2325	22.6622	16.3603	23.2418	22.5758	16.3751	23.1755	22.7383	16.4132	22.9946	22.6337
512	127.762	70	69.95	20	20.01	512	16.3334	23.376	22.7594	16.3346	23.2209	22.6602	16.3601	23.3279	22.677	16.3292	23.1145	22.7239	16.3756	23.3309	22.6485	16.3643	23.2364	22.578	16.3615	23.2314	22.6624	16.3569	23.2449	22.5834	16.3656	23.1749	22.7477	16.4041	22.9996	22.6325
513	128.012	70	69.95	20	20.01	513	16.324	23.3677	22.7598	16.3238	23.2186	22.6615	16.3523	23.3315	22.6797	16.3272	23.1109	22.721	16.3693	23.3329	22.6503	16.3633	23.233	22.5798	16.361	23.2278	22.6581	16.355	23.2359	22.5731	16.3661	23.171	22.7351	16.4074	22.9874	22.6314
514	128.262	70	69.98	20	20.02	514	16.3235	23.3762	22.7607	16.3275	23.2245	22.6572	16.3552	23.3286	22.6831	16.3248	23.1152	22.7187	16.3736	23.3223	22.6476	16.3594	23.2249	22.5789	16.3567	23.2276	22.6662	16.3522	23.2429	22.5859	16.3581	23.1737	22.7421	16.3988	22.9897	22.6364
515	128.512	70	69.95	20	20.01	515	16.3249	23.3731	22.7582	16.3247	23.2207	22.6581	16.3508	23.3255	22.675	16.3234	23.1143	22.727	16.3707	23.3235	22.6512	16.3574	23.2361	22.5816	16.3586	23.2251	22.6577	16.3531	23.2458	22.5823	16.3646	23.176	22.7443	16.4036	22.9955	22.6337
516	128.762	70	69.98	20	20.02	516	16.3244	23.3726	22.7553	16.3233	23.2233	22.6559	16.3463	23.3284	22.6765	16.3234	23.1118	22.7246	16.3673	23.3239	22.6501	16.3534	23.2263	22.5796	16.3491	23.2308	22.6575	16.345	23.2384	22.5787	16.3606	23.1776	22.7405	16.3915	22.9973	22.6305
517	129.012	70	69.95	20	20.01	517	16.3178	23.3708	22.7524	16.32	23.2215	22.6572	16.3483	23.3313	22.6772	16.321	23.1057	22.727	16.3634	23.325	22.6456	16.3574	23.2283	22.5719	16.3505	23.226	22.6624	16.3469	23.2418	22.5838	16.3586	23.1737	22.7405	16.3949	22.9921	22.6316
518	129.263	70	69.96	20	19.99	518	16.3136	23.3697	22.7578	16.3181	23.2195	22.6543	16.3439	23.3232	22.6837	16.3181	23.1064	22.7255	16.363	23.3295	22.6501	16.349	23.2272	22.5764	16.3476	23.2258	22.6563	16.3488	23.2375	22.5773	16.3571	23.1796	22.7394	16.391	22.9993	22.6343
519	129.511	70	69.98	20	20.01	519	16.3141	23.3684	22.7569	16.3158	23.2227	22.6577	16.3409	23.3318	22.6842	16.3161	23.1102	22.7205	16.3601	23.3257	22.6449	16.3485	23.231	22.5807	16.3467	23.2251	22.6539	16.3378	23.2424	22.5755	16.3506	23.1818	22.7464	16.3838	22.9969	22.6301
520	129.762	70	69.93	20	20.03	520	16.3126	23.3713	22.7538	16.3125	23.2144	22.6563	16.3434	23.3268	22.6781	16.3157	23.1084	22.719	16.3605	23.3313	22.6602	16.3494	23.2247	22.5825	16.3481	23.2296	22.664	16.3393	23.2406	22.5816	16.3531	23.1699	22.7405	16.3848	22.9964	22.6352
521	130.012	70	69.98	20	20.01	521	16.3079	23.369	22.7551	16.3096	23.2204	22.6561	16.3355	23.332	22.6786	16.3108	23.1075	22.7266	16.3581	23.3302	22.6469	16.342	23.235	22.58	16.3433	23.2332	22.6606	16.3397	23.2431	22.5827	16.3481	23.1719	22.7432	16.3901	22.9953	22.6283
522	130.263	70	69.95	20	20.01	522	16.3079	23.3733	22.7551	16.3073	23.218	22.6541	16.338	23.3235	22.6754	16.305	23.1089	22.7244	16.3552	23.3329	22.6498	16.341	23.2269	22.5798	16.3376	23.2269	22.6606	16.3359	23.2305	22.5735	16.3441	23.1715	22.7455	16.3857	22.9942	22.633
523	130.512	70	69.98	20	19.99	523	16.3041	23.3688	22.7562	16.3064	23.2155	22.6566	16.3365	23.3322	22.6761	16.3041	23.1084	22.7291	16.3538	23.3313	22.6444	16.3366	23.2258	22.5749	16.3385	23.2265	22.6579	16.3369	23.24	22.5791	16.3421	23.1717	22.7401	16.3765	23.0018	22.6357
524	130.761	70	69.98	20	20.01	524	16.3013	23.3722	22.7542	16.304	23.2195	22.6579	16.3291	23.3232	22.6808	16.3017	23.1055	22.7232	16.3513	23.3313	22.6503	16.3351	23.2283	22.5749	16.3342	23.2249	22.6577	16.3354	23.2364	22.5802	16.3436	23.1733	22.7443	16.3804	23.002	22.6368
525	131.012	70	69.98	20	20.02	525	16.3008	23.3713	22.7565	16.3026	23.222	22.657	16.3301	23.3268	22.6819	16.305	23.1053	22.725	16.3465	23.3277	22.6572	16.3376	23.229	22.587	16.3337	23.229	22.6633	16.3268	23.244	22.5823	16.3396	23.1697	22.741	16.3712	22.9951	22.6314
526	131.262	70	69.98	20	20.01	526	16.2975	23.3675	22.7596	16.3021	23.2173	22.6575	16.3296	23.3244	22.6759	16.2997	23.1134	22.7221	16.3441	23.3279	22.6494	16.3351	23.2265	22.5764	16.3314	23.2249	22.6606	16.3273	23.2438	22.576	16.3346	23.1684	22.7407	16.3693	22.996	22.6339
527	131.512	70	69.95	20	20.02	527	16.2975	23.3681	22.7634	16.3002	23.2191	22.6577	16.3271	23.3266	22.6792	16.2978	23.1057	22.725	16.3499	23.3232	22.6487	16.3331	23.2236	22.5818	16.3299	23.2287	22.6606	16.3259	23.2382	22.5787	16.3361	23.1728	22.7407	16.3736	22.9917	22.6339
528	131.761	60	60.1	20	20.01	528	15.615	23.3066	22.7286	15.6126	23.16	22.6272	15.6254	23.2707	22.6451	15.606	23.0462	22.6947	15.6067	23.2631	22.6218	15.612	23.1672	22.5481	15.618	23.165	22.626	15.6074	23.1854	22.5495	15.5919	23.1091	22.7059	15.6682	22.9387	22.5962
529	132.013	60	59.99	20	20.02	529	15.2852	23.2884	22.7026	15.2837	23.1291	22.6148	15.2931	23.2375	22.6276	15.2786	23.0207	22.6777	15.2826	23.2355	22.6065	15.2886	23.1354	22.5282	15.2973	23.1394	22.6108	15.2896	23.1526	22.5396	15.2796	23.0871	22.6961	15.3616	22.9089	22.5836
530	132.263	60	60.04	20	20.02	530	15.0887	23.2584	22.6992	15.0855	23.1125	22.6031	15.0959	23.2186	22.6153	15.0833	23.0025	22.6761	15.0888	23.2195	22.5912	15.093	23.1145	22.5248	15.1135	23.1149	22.6034	15.0965	23.1363	22.5244	15.0905	23.0602	22.6862	15.1742	22.8938	22.5782
531	132.512	60	60.02	20	19.99	531	14.9489	23.2375	22.6952	14.9439	23.0994	22.598	14.9578	23.2029	22.6189	14.9459	22.9845	22.6649	14.9536	23.2018	22.5939	14.9573	23.1037	22.5165	14.9722	23.0997	22.5989	14.9602	23.1194	22.516	14.9538	23.0485	22.6792	15.0371	22.8808	22.5722
532	132.764	60	59.99	20	20.02	532	14.8374	23.2287	22.6887	14.8347	23.0887	22.5903	14.8464	23.1926	22.6128	14.8317	22.9751	22.662	14.8461	23.1901	22.5818	14.8483	23.0853	22.514	14.864	23.0887	22.5944	14.8522	23.112	22.514	14.8433	23.0366	22.6763	14.9275	22.8689	22.5663
533	133.011	60	59.99	20	20.02	533	14.7501	23.2269	22.6884	14.7453	23.0743	22.5915	14.7581	23.1863	22.6027	14.7401	22.9614	22.6566	14.7589	23.1753	22.5728	14.7587	23.0866	22.5129	14.7697	23.0833	22.5895	14.7604	23.0965	22.5095	14.7522	23.0325	22.67	14.8343	22.8595	22.5641
534	133.261	60	59.99	20	20.01	534	14.674	23.215	22.6799	14.6648	23.0671	22.5829	14.6812	23.1688	22.6043	14.6624	22.9542	22.6541	14.6789	23.1713	22.5793	14.6794	23.0669	22.4997	14.6936	23.0756	22.5881	14.6849	23.09	22.5048	14.6756	23.0155	22.6615	14.7609	22.8456	22.5609
535	133.512	60	59.99	20	19.99	535	14.6017	23.209	22.6783	14.598	23.0602	22.58	14.6082	23.1641	22.6031	14.5969	22.9443	22.6516	14.615	23.1659	22.569	14.6146	23.0691	22.5082	14.6304	23.0637	22.5865	14.6147	23.0745	22.5042	14.6155	23.0081	22.6633	14.6957	22.8339	22.5565
536	133.762	60	60.04	20	20.01	536	14.5465	23.2092	22.6788	14.5391	23.0541	22.5805	14.5545	23.1596	22.5973	14.5347	22.943	22.6485	14.5593	23.1594	22.5688	14.5541	23.0584	22.497	14.5663	23.0577	22.5782	14.5516	23.0723	22.5046	14.547	23.0052	22.6575	14.6262	22.833	22.5522
537	134.012	60	59.96	20	20.01	537	14.495	23.1897	22.6795	14.4864	23.0429	22.5697	14.5022	23.152	22.5917	14.4903	22.9392	22.6438	14.5079	23.1542	22.5686	14.5096	23.0496	22.4999	14.5242	23.0563	22.5708	14.5081	23.0705	22.4988	14.5065	22.998	22.6575	14.5798	22.8278	22.5473
538	134.263	60	59.99	20	20.01	538	14.451	23.1951	22.6774	14.4455	23.0402	22.5708	14.4563	23.1526	22.5962	14.4402	22.9329	22.6462	14.4629	23.1466	22.5641	14.464	23.0483	22.4864	14.4748	23.0536	22.5699	14.4612	23.0667	22.4997	14.4624	22.9901	22.6514	14.5344	22.8213	22.549
539	134.512	60	59.99	20	20	539	14.4095	23.1874	22.6678	14.4045	23.0373	22.5735	14.4115	23.1421	22.5901	14.3992	22.9284	22.6359	14.4246	23.1401	22.5632	14.4224	23.0444	22.4902	14.4322	23.0413	22.5731	14.4196	23.0651	22.4938	14.4214	22.9933	22.6604	14.491	22.8139	22.5529
540	134.762	60	59.99	20	20.02	540	14.3707	23.1838	22.6597	14.3669	23.0395	22.5724	14.3799	23.1428	22.5901	14.3601	22.9208	22.6397	14.3926	23.1383	22.5569	14.3867	23.04	22.4945	14.3978	23.0386	22.5758	14.3866	23.0584	22.5003	14.3868	22.9856	22.646	14.4543	22.8164	22.5464
541	135.012	60	60.01	20	20.02	541	14.3396	23.1778	22.6653	14.3292	23.0245	22.5684	14.3419	23.1374	22.5854	14.3278	22.9226	22.6438	14.3524	23.1369	22.5612	14.3486	23.0328	22.4949	14.3576	23.0312	22.5706	14.3417	23.0516	22.4963	14.3443	22.9742	22.6521	14.4157	22.8126	22.538
542	135.262	60	59.99	20	20.02	542	14.3051	23.1791	22.6557	14.2996	23.0213	22.5762	14.3168	23.134	22.5919	14.2936	22.9176	22.6341	14.3209	23.1313	22.5598	14.3189	23.0368	22.4871	14.3303	23.0366	22.5699	14.3169	23.0444	22.4963	14.3218	22.9753	22.6525	14.3838	22.8097	22.5401
543	135.512	60	59.99	20	20.02	543	14.2749	23.1744	22.6705	14.2695	23.0213	22.5672	14.2872	23.1336	22.5901	14.2623	22.9125	22.6357	14.2967	23.1295	22.5571	14.2892	23.0267	22.4923	14.2982	23.0258	22.5605	14.2848	23.0395	22.4925	14.2883	22.9699	22.6456	14.3514	22.802	22.5351
544	135.762	60	59.99	20	20	544	14.247	23.1762	22.6691	14.2422	23.0164	22.567	14.2591	23.1286	22.5818	14.2343	22.9077	22.633	14.2691	23.1241	22.5578	14.2629	23.0222	22.486	14.2733	23.0238	22.5616	14.2576	23.0346	22.4907	14.2627	22.9695	22.6469	14.3268	22.8013	22.5423
545	136.013	60	59.99	20	20.01	545	14.2215	23.1607	22.6629	14.2139	23.0159	22.5621	14.232	23.1284	22.5827	14.2136	22.9071	22.6366	14.2458	23.1248	22.5567	14.2392	23.0242	22.4873	14.2451	23.0263	22.5618	14.2323	23.0361	22.4884	14.2357	22.9697	22.6426	14.2988	22.7973	22.538
546	136.263	60	60.01	20	20.01	546	14.2002	23.1706	22.6635	14.1951	23.0177	22.5652	14.2127	23.1237	22.5802	14.1943	22.8997	22.6348	14.2216	23.1228	22.5538	14.2198	23.024	22.4826	14.2264	23.026	22.5643	14.216	23.035	22.4828	14.2162	22.9627	22.6489	14.2824	22.7948	22.5378
547	136.512	60	59.96	20	20.03	547	14.1742	23.1562	22.6541	14.1697	23.0173	22.5639	14.1861	23.1194	22.5829	14.1668	22.9042	22.6314	14.1979	23.1208	22.5529	14.1911	23.0198	22.4797	14.2015	23.0162	22.5627	14.1888	23.0301	22.4902	14.1937	22.9623	22.6413	14.2505	22.7901	22.5351
548	136.764	60	59.99	20	20	548	14.1553	23.1576	22.6669	14.1504	23.009	22.5609	14.1649	23.1125	22.5805	14.1475	22.9006	22.6319	14.1761	23.1165	22.556	14.1713	23.0148	22.4768	14.1819	23.0137	22.5598	14.1663	23.0346	22.4923	14.1691	22.965	22.6485	14.2293	22.7906	22.53
549	137.012	60	60.04	20	20.02	549	14.1355	23.1621	22.6588	14.133	23.0063	22.5587	14.1496	23.1176	22.585	14.1278	22.8992	22.6296	14.162	23.1138	22.5524	14.1555	23.0164	22.4759	14.1622	23.0141	22.5627	14.1515	23.035	22.4846	14.1536	22.9582	22.6355	14.209	22.7854	22.532
550	137.262	60	60.04	20	19.99	550	14.1218	23.1553	22.6637	14.1123	23.0123	22.5661	14.1309	23.1149	22.5789	14.107	22.8981	22.6287	14.1412	23.1176	22.5475	14.1401	23.009	22.4801	14.1498	23.0128	22.5598	14.1319	23.0334	22.4808	14.1361	22.9591	22.6483	14.1955	22.7879	22.5306
551	137.512	60	60.04	20	20.01	551	14.0982	23.1515	22.6658	14.0982	23.0027	22.5618	14.1131	23.1158	22.576	14.0916	22.892	22.6301	14.1271	23.1138	22.5486	14.1173	23.0054	22.4759	14.1249	23.0126	22.5634	14.1113	23.029	22.4846	14.1166	22.9603	22.6402	14.1704	22.789	22.5318
552	137.763	60	59.96	20	20.02	552	14.085	23.152	22.6588	14.0775	23.0011	22.5562	14.0939	23.114	22.5778	14.0704	22.8882	22.6301	14.1063	23.1086	22.5466	14.0985	23.0099	22.4786	14.1038	23.0094	22.5582	14.0908	23.029	22.4871	14.0951	22.9556	22.6373	14.152	22.7841	22.534
553	138.013	60	60.07	20	20	553	14.0675	23.1481	22.6516	14.0633	23.0074	22.5522	14.0801	23.1111	22.5746	14.0622	22.886	22.6299	14.0986	23.1055	22.5533	14.0891	23.0121	22.4815	14.0928	23.0092	22.5535	14.0874	23.0263	22.4848	14.0871	22.9598	22.6384	14.1429	22.7841	22.5241
554	138.264	60	59.99	20	20.02	554	14.0533	23.1486	22.662	14.0483	23.0031	22.5547	14.0629	23.1075	22.5733	14.0429	22.8891	22.6287	14.0758	23.1091	22.5439	14.0678	23.0049	22.4759	14.0765	23.0065	22.5562	14.0611	23.0283	22.4831	14.0641	22.9553	22.6397	14.125	22.7742	22.5291
555	138.512	60	59.99	20	20.03	555	14.0458	23.1511	22.6527	14.0365	22.9935	22.5582	14.0515	23.1095	22.5726	14.027	22.8853	22.6285	14.0637	23.1042	22.545	14.0579	23.0027	22.4792	14.0603	23.0038	22.554	14.0497	23.0168	22.4889	14.0581	22.9571	22.6418	14.1124	22.7778	22.5264
556	138.763	60	60.04	20	20.03	556	14.0226	23.1455	22.6527	14.021	22.9975	22.5533	14.0357	23.1051	22.5758	14.0164	22.8844	22.6319	14.0501	23.1028	22.5533	14.0475	22.9996	22.473	14.0478	23.0031	22.5502	14.0401	23.0173	22.4855	14.0425	22.9517	22.6404	14.097	22.774	22.5288
557	139.012	60	60.04	20	20.03	557	14.0127	23.1428	22.6512	14.0078	22.9962	22.5547	14.0234	23.1071	22.5746	14.0058	22.8835	22.6247	14.0361	23.0985	22.5396	14.0321	23.0043	22.479	14.032	23.0036	22.5612	14.021	23.0191	22.4857	14.0245	22.9437	22.6357	14.0781	22.7802	22.5239
558	139.263	60	60.07	20	20	558	13.9995	23.1448	22.6483	13.9927	22.987	22.5569	14.014	23.0974	22.5728	13.9904	22.8862	22.6283	14.0288	23.1042	22.5497	14.0232	23.0016	22.4703	14.0244	23.0004	22.5499	14.0143	23.013	22.4792	14.021	22.9434	22.6368	14.0762	22.7785	22.5268
559	139.513	60	60.07	20	20.01	559	13.9858	23.147	22.651	13.9814	22.9948	22.5567	13.9987	23.1053	22.5692	13.9744	22.8804	22.6256	14.0128	23.0972	22.5511	14.0034	23.0022	22.4721	14.0095	23.0034	22.5553	13.9985	23.0186	22.4781	14.004	22.9499	22.6361	14.0545	22.7791	22.5273
560	139.763	60	60.01	20	20.02	560	13.973	23.1383	22.6519	13.9687	22.9946	22.5538	13.9909	23.097	22.5785	13.9653	22.8826	22.6292	13.9988	23.0974	22.5403	13.9925	23.0029	22.4676	13.9995	23.0022	22.5522	13.9894	23.0144	22.4831	13.9925	22.9394	22.633	14.0458	22.7746	22.5266
561	140.012	60	60.04	20	20.01	561	13.9669	23.1347	22.6478	13.9607	22.9906	22.5511	13.9775	23.0979	22.5728	13.9547	22.8815	22.6249	13.9929	23.0999	22.5416	13.9861	22.9993	22.4781	13.9885	22.9937	22.5542	13.9784	23.0094	22.4804	13.9835	22.9464	22.6316	14.0381	22.774	22.5284
562	140.262	60	60.01	20	20.01	562	13.9499	23.1419	22.6474	13.9462	22.9908	22.5495	13.9647	23.0958	22.5753	13.9426	22.877	22.6218	13.9832	23.1012	22.5459	13.9742	22.9948	22.4689	13.9746	22.9935	22.5502	13.967	23.0177	22.475	13.9715	22.9479	22.6339	14.0289	22.7733	22.5273
563	140.512	60	60.01	20	20.01	563	13.947	23.1304	22.6467	13.9438	22.9892	22.5578	13.9593	23.0985	22.5735	13.9417	22.8786	22.622	13.9721	23.1006	22.5403	13.9648	22.996	22.4774	13.9679	22.9939	22.5542	13.9574	23.0081	22.4833	13.964	22.9434	22.6303	14.0163	22.7632	22.5244
564	140.762	60	59.99	20	20	564	13.9324	23.1389	22.6474	13.9259	22.9861	22.5526	13.9435	23.0945	22.5776	13.9233	22.8743	22.6238	13.959	23.0958	22.5499	13.9514	22.9906	22.4727	13.9545	22.9903	22.5464	13.9416	23.0036	22.4707	13.947	22.936	22.6328	14.0023	22.7616	22.5264
565	141.012	60	59.99	20	20.01	565	13.9239	23.1389	22.6496	13.9226	22.9899	22.549	13.9371	23.0929	22.5684	13.9118	22.8754	22.6249	13.9498	23.0983	22.538	13.9415	22.9912	22.4727	13.942	22.9903	22.5466	13.9316	23.0119	22.4804	13.9364	22.9369	22.6308	13.9893	22.7699	22.5221
566	141.262	60	59.99	20	20.02	566	13.9149	23.1412	22.6512	13.9066	22.9838	22.5484	13.9253	23.0958	22.5719	13.9036	22.8768	22.62	13.9392	23.088	22.5385	13.9286	22.9951	22.4671	13.9324	22.9971	22.5529	13.9225	22.9984	22.4725	13.9274	22.9446	22.6346	13.9782	22.765	22.5257
567	141.512	60	60.01	20	20.02	567	13.9078	23.1398	22.6409	13.9014	22.982	22.5529	13.9203	23.0927	22.5755	13.8983	22.873	22.6256	13.9338	23.0914	22.5473	13.9262	22.9917	22.4676	13.9272	22.9919	22.5497	13.9173	23.0144	22.4772	13.9274	22.9304	22.635	13.9729	22.7616	22.525
568	141.763	60	60.01	20	20.01	568	13.8946	23.1336	22.648	13.8906	22.9764	22.5493	13.909	23.097	22.5688	13.8853	22.8718	22.618	13.9227	23.0938	22.541	13.9197	22.9921	22.4637	13.919	22.9845	22.547	13.9087	23.0079	22.4777	13.9149	22.9468	22.6343	13.9642	22.7621	22.5178
569	142.011	60	60.04	20	20.01	569	13.8904	23.1246	22.6462	13.8812	22.9787	22.5508	13.8991	23.0916	22.5706	13.8775	22.8754	22.6211	13.9149	23.0857	22.5389	13.9063	22.9861	22.4646	13.909	22.9825	22.5506	13.8986	23.0144	22.4718	13.9019	22.9309	22.6316	13.9536	22.7641	22.5264
570	142.262	60	59.99	20	20.02	570	13.8785	23.1219	22.6462	13.8723	22.9834	22.5481	13.8952	23.0925	22.5692	13.8665	22.8743	22.6148	13.9019	23.0875	22.5398	13.9009	22.9908	22.4649	13.9037	22.9928	22.5513	13.8886	23.0018	22.4716	13.8969	22.9446	22.6339	13.941	22.7645	22.5228
571	142.512	60	60.04	20	20	571	13.8738	23.1196	22.6453	13.868	22.9854	22.5502	13.8848	23.0909	22.5695	13.8611	22.8687	22.6204	13.899	23.084	22.5459	13.893	22.9843	22.464	13.8951	22.9897	22.5479	13.8881	23.013	22.475	13.8879	22.9293	22.6316	13.9352	22.7621	22.5223
572	142.764	60	60.01	20	20.02	572	13.8563	23.1363	22.6494	13.8506	22.9847	22.5457	13.8696	23.0884	22.5688	13.8486	22.8705	22.622	13.8815	23.09	22.5392	13.8806	22.9879	22.4669	13.8807	22.9901	22.5515	13.8666	23.0011	22.4747	13.8734	22.9354	22.6278	13.9217	22.7643	22.5208
573	143.012	60	60.04	20	20.01	573	13.8587	23.1196	22.6433	13.8525	22.9809	22.5493	13.8715	23.0884	22.5679	13.8457	22.8644	22.6218	13.8864	23.0857	22.5389	13.8791	22.9838	22.4651	13.8779	22.989	22.5515	13.8699	23.0105	22.4727	13.8769	22.9322	22.631	13.9227	22.7544	22.5219
574	143.262	60	59.99	20	20.03	574	13.8459	23.125	22.6453	13.8398	22.9825	22.5486	13.8612	23.086	22.5668	13.8361	22.8664	22.6207	13.8713	23.0866	22.5403	13.8647	22.9818	22.473	13.8688	22.9861	22.5529	13.8561	23.0018	22.4732	13.8659	22.9297	22.6294	13.9091	22.7621	22.5228
575	143.512	60	60.04	20	20.02	575	13.8436	23.1212	22.6451	13.8356	22.9802	22.5484	13.8562	23.0851	22.5659	13.8303	22.8698	22.6173	13.8655	23.0851	22.538	13.8633	22.9798	22.473	13.864	22.987	22.5475	13.8537	22.9984	22.4774	13.8604	22.9255	22.6303	13.9034	22.7591	22.5217
576	143.762	60	60.04	20	20.02	576	13.8337	23.1241	22.6447	13.828	22.9767	22.5468	13.8464	23.0875	22.5699	13.824	22.8707	22.6245	13.8616	23.0853	22.5401	13.8548	22.9787	22.4732	13.8563	22.9874	22.5443	13.8465	23.0056	22.4685	13.8554	22.9351	22.629	13.9014	22.7609	22.523
577	144.012	60	59.99	20	20.01	577	13.8271	23.127	22.6413	13.8181	22.9722	22.5477	13.8385	23.0873	22.5708	13.8139	22.8694	22.6215	13.8486	23.0855	22.5374	13.8415	22.9865	22.464	13.8429	22.9767	22.5488	13.8384	23.0063	22.4759	13.8419	22.93	22.631	13.8879	22.7569	22.5111
578	144.262	60	60.02	20	19.99	578	13.8181	23.1324	22.6447	13.812	22.985	22.5459	13.8316	23.0826	22.5681	13.8091	22.8613	22.6204	13.8466	23.0835	22.5329	13.839	22.9814	22.4671	13.841	22.9859	22.552	13.8312	23.0056	22.4694	13.8369	22.9295	22.6303	13.8807	22.7551	22.5178
579	144.512	60	59.99	20	20.01	579	13.8148	23.1318	22.6415	13.8087	22.9776	22.5461	13.8262	23.0855	22.5699	13.8038	22.8644	22.6204	13.8389	23.081	22.5407	13.8311	22.9845	22.4606	13.8329	22.9809	22.5499	13.8279	22.993	22.4725	13.8283	22.9318	22.6269	13.8749	22.7567	22.5156
580	144.764	60	60.01	20	20.02	580	13.8063	23.1253	22.6406	13.8026	22.9751	22.547	13.8222	23.0844	22.5675	13.7975	22.8615	22.6164	13.8355	23.0833	22.5378	13.8276	22.9825	22.4644	13.8305	22.9827	22.5448	13.8202	23.0036	22.4756	13.8283	22.9244	22.6258	13.8705	22.7511	22.5203
581	145.015	60	59.99	20	20.02	581	13.7935	23.1181	22.6492	13.7904	22.9728	22.5466	13.8094	23.0806	22.569	13.785	22.8622	22.6204	13.8248	23.0831	22.5342	13.8172	22.9859	22.4718	13.8223	22.9861	22.5405	13.8102	22.9957	22.4721	13.8148	22.9277	22.6267	13.8623	22.7558	22.5122
582	145.262	60	60.01	20	20	582	13.7949	23.1295	22.6444	13.789	22.971	22.5461	13.8074	23.0837	22.5639	13.7835	22.8631	22.6162	13.8229	23.0822	22.5432	13.8207	22.9811	22.4662	13.8152	22.9829	22.5459	13.8131	23.0002	22.4779	13.8123	22.9264	22.6301	13.8604	22.7524	22.5158
583	145.512	60	60.04	20	20.02	583	13.7822	23.1192	22.6447	13.7819	22.9769	22.5446	13.8	23.084	22.5701	13.7758	22.866	22.6189	13.8132	23.0783	22.5369	13.8053	22.9764	22.4597	13.8089	22.9767	22.5455	13.7987	23.0002	22.4723	13.8058	22.9313	22.6269	13.8512	22.7531	22.5199
584	145.762	60	59.96	20	20.02	584	13.7789	23.116	22.6442	13.7753	22.9749	22.5423	13.7926	23.0774	22.5697	13.7681	22.8635	22.6193	13.803	23.0826	22.5363	13.7994	22.9802	22.4664	13.7998	22.9785	22.5425	13.792	22.9964	22.4743	13.7958	22.921	22.624	13.8411	22.7529	22.5217
585	146.011	60	59.99	20	20.01	585	13.7765	23.1255	22.6391	13.7678	22.969	22.5464	13.7882	23.0806	22.5675	13.7618	22.8604	22.6184	13.8021	23.0759	22.5385	13.7929	22.9798	22.4685	13.7946	22.9852	22.5488	13.7872	22.9937	22.4707	13.7933	22.9257	22.6251	13.8338	22.7551	22.5165
586	146.262	60	60.01	20	20	586	13.768	23.1192	22.6422	13.7692	22.9767	22.5473	13.7847	23.0804	22.5688	13.7609	22.8642	22.6191	13.8001	23.0781	22.5419	13.789	22.9787	22.4682	13.7903	22.9755	22.5439	13.7801	22.9935	22.4736	13.7858	22.9266	22.6296	13.8314	22.7511	22.5244
587	146.511	60	59.99	20	20.02	587	13.76	23.1246	22.6435	13.7593	22.9751	22.5446	13.7764	23.0786	22.5666	13.7527	22.8554	22.6119	13.7899	23.0768	22.5342	13.7815	22.9749	22.457	13.7855	22.9827	22.5425	13.7705	22.9939	22.4721	13.7783	22.9241	22.6251	13.8246	22.7535	22.5163
588	146.764	60	59.99	20	20.03	588	13.7586	23.119	22.6431	13.7555	22.9688	22.5443	13.7729	23.0813	22.558	13.7488	22.8653	22.6193	13.7861	23.0772	22.5405	13.7801	22.9771	22.4615	13.7812	22.9789	22.5432	13.7715	22.9953	22.4667	13.7768	22.9235	22.6274	13.8203	22.7493	22.5232
589	147.013	60	60.01	20	20.03	589	13.7557	23.1246	22.6384	13.7523	22.9663	22.543	13.766	23.0783	22.5634	13.745	22.8608	22.6207	13.7822	23.0779	22.5383	13.7726	22.976	22.4651	13.7745	22.974	22.5387	13.7667	22.9998	22.4712	13.7718	22.927	22.6249	13.815	22.7531	22.5167
590	147.263	60	59.96	20	20.01	590	13.7453	23.1246	22.6413	13.7419	22.9751	22.5446	13.7611	23.0808	22.5697	13.7372	22.859	22.6155	13.7773	23.0795	22.5333	13.7652	22.9823	22.4709	13.7644	22.974	22.5423	13.7571	22.9996	22.4646	13.7643	22.9266	22.6296	13.8082	22.7524	22.5205
591	147.514	60	59.99	20	20.02	591	13.7397	23.1174	22.6435	13.7339	22.9733	22.541	13.7527	23.0788	22.5585	13.7319	22.8557	22.6153	13.7691	23.0756	22.5322	13.7602	22.9823	22.4689	13.7601	22.9742	22.5484	13.75	22.9948	22.4624	13.7573	22.927	22.6256	13.802	22.7486	22.5167
592	147.762	60	59.99	20	20	592	13.7331	23.1136	22.6395	13.725	22.9724	22.5439	13.7478	23.077	22.5609	13.7218	22.864	22.6229	13.7638	23.077	22.5367	13.7543	22.9737	22.4604	13.7539	22.9746	22.5428	13.7485	22.9962	22.4644	13.7503	22.9172	22.6292	13.7942	22.7493	22.5246
593	148.013	60	59.99	20	20.02	593	13.7312	23.1183	22.646	13.7301	22.9686	22.5459	13.7458	23.079	22.569	13.7199	22.8597	22.62	13.7585	23.0756	22.5349	13.7488	22.9724	22.4651	13.7481	22.9778	22.5425	13.7433	22.9881	22.4756	13.7468	22.9273	22.6184	13.7884	22.7477	22.5158
594	148.262	60	59.99	20	20.01	594	13.7279	23.1174	22.6467	13.7212	22.9699	22.5466	13.7394	23.0772	22.5634	13.7155	22.853	22.6164	13.7575	23.079	22.5311	13.7449	22.9749	22.47	13.7414	22.9735	22.545	13.7361	22.9892	22.4658	13.7398	22.9221	22.6224	13.7812	22.749	22.5156
595	148.514	60	59.99	20	20.02	595	13.7212	23.1116	22.6449	13.7155	22.9672	22.549	13.733	23.0756	22.5607	13.7107	22.859	22.618	13.7497	23.0741	22.5336	13.7429	22.9796	22.4653	13.7405	22.9737	22.5414	13.7332	22.9901	22.4752	13.7398	22.9183	22.6189	13.7817	22.7432	22.5165
596	148.762	60	59.96	20	20.03	596	13.7184	23.1165	22.6375	13.7094	22.9719	22.5446	13.7295	23.0718	22.5661	13.7064	22.8534	22.611	13.7405	23.0741	22.5324	13.733	22.9776	22.4624	13.7333	22.9724	22.5529	13.7232	22.9906	22.4698	13.7288	22.9192	22.6215	13.7735	22.7455	22.5149
597	149.012	60	59.99	20	20.01	597	13.7094	23.1163	22.6426	13.7042	22.9688	22.5455	13.7231	23.0761	22.5636	13.7011	22.8575	22.6132	13.7352	23.0714	22.5358	13.728	22.9751	22.4579	13.7261	22.9731	22.5416	13.7237	22.9955	22.4705	13.7298	22.9248	22.626	13.7773	22.7401	22.5104
598	149.263	60	59.96	20	20.02	598	13.7066	23.1156	22.6388	13.7005	22.9715	22.5441	13.7206	23.0813	22.5701	13.6958	22.8566	22.6137	13.7357	23.0725	22.5365	13.728	22.9728	22.464	13.729	22.9742	22.5419	13.7194	22.9863	22.4716	13.7253	22.9266	22.6218	13.7682	22.7455	22.5138
599	149.513	60	59.99	20	20.02	599	13.7019	23.1149	22.6413	13.6991	22.9704	22.5437	13.7211	23.0714	22.5699	13.6938	22.8608	22.6162	13.7337	23.0734	22.5345	13.7241	22.9697	22.4602	13.7247	22.9724	22.541	13.7179	22.9861	22.4707	13.7238	22.9237	22.6245	13.7696	22.7468	22.5214
600	149.762	60	59.96	20	20.02	600	13.6981	23.1127	22.6429	13.6901	22.9663	22.5475	13.7083	23.0756	22.5675	13.6852	22.8543	22.6128	13.7221	23.0689	22.5367	13.7167	22.9728	22.4651	13.7146	22.974	22.5477	13.7098	22.9901	22.4671	13.7117	22.9185	22.626	13.7522	22.7434	22.5169
601	150.012	60	59.99	20	20.03	601	13.6943	23.1147	22.6435	13.6887	22.9654	22.547	13.7073	23.0736	22.5639	13.6799	22.8541	22.6182	13.7192	23.0756	22.5351	13.7137	22.9706	22.4629	13.7127	22.9746	22.5419	13.7074	22.9903	22.4642	13.7122	22.9199	22.6229	13.7503	22.7479	22.5149
602	150.264	60	59.96	20	20.02	602	13.6844	23.1156	22.6415	13.6817	22.9677	22.5459	13.7004	23.0691	22.5663	13.6736	22.8597	22.6198	13.7134	23.0723	22.5309	13.7077	22.9724	22.4602	13.707	22.9722	22.5464	13.7022	22.9899	22.4664	13.7022	22.9185	22.6233	13.7484	22.7423	22.5185
603	150.514	60	59.96	20	20.03	603	13.6816	23.1131	22.6418	13.6784	22.9616	22.545	13.697	23.0761	22.5692	13.6673	22.8532	22.6171	13.7115	23.0689	22.5363	13.6978	22.9753	22.4597	13.6993	22.9697	22.5441	13.6921	22.9912	22.4653	13.7017	22.9174	22.6242	13.7397	22.7452	22.5158
604	150.762	60	59.96	20	20.02	604	13.6778	23.1113	22.6361	13.6718	22.9648	22.5421	13.6925	23.0709	22.5544	13.6678	22.8492	22.6168	13.71	23.0714	22.5345	13.6939	22.9728	22.4554	13.6979	22.9726	22.5452	13.6897	22.9912	22.4687	13.6972	22.9156	22.6258	13.7406	22.7455	22.5158
605	151.011	60	59.96	20	20.02	605	13.6731	23.1111	22.6366	13.6699	22.9666	22.5387	13.6906	23.0768	22.5596	13.664	22.8521	22.6164	13.7032	23.0707	22.5356	13.6954	22.9677	22.4658	13.6945	22.9692	22.5407	13.6873	22.9903	22.4664	13.6937	22.9178	22.6245	13.7382	22.7461	22.514
606	151.264	60	59.93	20	20.02	606	13.6688	23.1113	22.6424	13.6657	22.9684	22.5392	13.6837	23.0718	22.5645	13.6596	22.8527	22.6146	13.6989	23.0723	22.5394	13.6874	22.9722	22.4651	13.6892	22.9728	22.5412	13.6821	22.9841	22.4671	13.6907	22.9223	22.6227	13.7271	22.7432	22.5156
607	151.512	60	59.99	20	20.02	607	13.6669	23.1109	22.6415	13.6638	22.9677	22.5448	13.6812	23.07	22.5717	13.6538	22.8496	22.613	13.6935	23.0761	22.5345	13.6869	22.971	22.457	13.6869	22.9722	22.5452	13.6787	22.9838	22.4712	13.6822	22.9192	22.622	13.7266	22.7473	22.5118
608	151.762	60	59.93	20	20.03	608	13.6617	23.1064	22.6422	13.6562	22.9677	22.5455	13.6768	23.0754	22.5668	13.6505	22.8575	22.6171	13.6901	23.0721	22.5309	13.6864	22.9686	22.4599	13.684	22.9713	22.5407	13.6768	22.9883	22.4712	13.6807	22.9178	22.6184	13.7252	22.7398	22.5178
609	152.012	60	59.96	20	20.02	609	13.6598	23.112	22.64	13.6525	22.9582	22.5475	13.6773	23.068	22.5623	13.648	22.8512	22.6173	13.6872	23.0626	22.5367	13.6785	22.9666	22.4649	13.6782	22.9708	22.5428	13.6706	22.9829	22.4718	13.6817	22.9154	22.6168	13.7189	22.7484	22.5107
610	152.262	60	59.96	20	20.02	610	13.6537	23.1035	22.6451	13.6506	22.9609	22.541	13.6733	23.0736	22.5654	13.6418	22.8462	22.6177	13.6838	23.0707	22.5363	13.6751	22.9654	22.4597	13.6754	22.9697	22.5398	13.6682	22.9897	22.4637	13.6737	22.9226	22.6207	13.7136	22.7434	22.514
611	152.513	60	59.96	20	20.03	611	13.649	23.1104	22.642	13.644	22.9632	22.5428	13.6639	23.0703	22.5623	13.6403	22.8476	22.6119	13.68	23.07	22.5365	13.6716	22.9663	22.4631	13.6715	22.9641	22.5466	13.6673	22.987	22.466	13.6702	22.9185	22.6249	13.7102	22.7376	22.5169
612	152.763	60	59.96	20	20.03	612	13.6452	23.108	22.6413	13.6449	22.9598	22.5425	13.6644	23.0678	22.5612	13.6408	22.8527	22.6184	13.6775	23.0678	22.5279	13.6691	22.9686	22.455	13.6691	22.965	22.5389	13.6654	22.9874	22.4747	13.6707	22.9109	22.6211	13.7083	22.7371	22.5134
613	153.013	60	59.96	20	20.01	613	13.6428	23.1122	22.6339	13.6398	22.9614	22.5437	13.6615	23.0685	22.5645	13.6326	22.8489	22.6166	13.6746	23.0655	22.5347	13.6656	22.9679	22.4568	13.6634	22.9695	22.5457	13.6582	22.9841	22.4696	13.6607	22.9095	22.6269	13.7039	22.7457	22.5154
614	153.263	60	59.96	20	20.03	614	13.6405	23.112	22.6409	13.6346	22.9632	22.5405	13.6556	23.0678	22.5603	13.6292	22.8525	22.6162	13.665	23.0723	22.5331	13.6582	22.9708	22.4608	13.661	22.969	22.5455	13.651	22.9809	22.4723	13.6532	22.9174	22.6292	13.6952	22.738	22.5136
615	153.512	60	59.99	20	20.02	615	13.6376	23.1073	22.6444	13.6327	22.9607	22.5455	13.6511	23.0678	22.5562	13.6283	22.8507	22.6186	13.6645	23.0725	22.5331	13.6552	22.969	22.4602	13.6562	22.9654	22.5407	13.6486	22.9868	22.464	13.6542	22.9098	22.6242	13.6967	22.7394	22.5163
616	153.761	60	59.93	20	20.02	616	13.6287	23.1091	22.6415	13.6257	22.9645	22.5412	13.6472	23.064	22.5587	13.6235	22.8487	22.618	13.6601	23.0696	22.534	13.6533	22.9708	22.4633	13.6514	22.9679	22.5407	13.6438	22.9895	22.466	13.6512	22.9149	22.6209	13.689	22.732	22.516
617	154.012	60	59.96	20	20.01	617	13.6272	23.1059	22.6413	13.6224	22.9612	22.5421	13.6408	23.0682	22.5558	13.6153	22.8545	22.6105	13.6553	23.0635	22.5293	13.6463	22.9652	22.4563	13.6524	22.9652	22.5439	13.6405	22.9838	22.4712	13.6427	22.9154	22.6233	13.6866	22.7396	22.5152
618	154.262	60	59.93	20	20.02	618	13.6235	23.1086	22.6352	13.6205	22.9596	22.5407	13.6388	23.0696	22.5623	13.6153	22.8444	22.6105	13.6519	23.0673	22.536	13.6444	22.9627	22.4548	13.6428	22.9639	22.5432	13.6352	22.9843	22.4635	13.6387	22.9156	22.6251	13.6822	22.7401	22.516
619	154.512	60	59.96	20	20.03	619	13.6202	23.1039	22.6382	13.6247	22.9578	22.5356	13.6353	23.0642	22.5654	13.61	22.8512	22.6144	13.6461	23.0617	22.5371	13.6374	22.9704	22.4622	13.6433	22.9616	22.5396	13.6333	22.9888	22.4646	13.6402	22.9172	22.6193	13.6837	22.7329	22.5118
620	154.762	60	59.93	20	20.03	620	13.622	23.0992	22.6422	13.612	22.9621	22.5403	13.6294	23.066	22.5639	13.6061	22.848	22.6155	13.6475	23.0653	22.5345	13.6384	22.9684	22.4593	13.6347	22.9701	22.5457	13.6324	22.978	22.4613	13.6362	22.9199	22.6198	13.6769	22.7367	22.5149
621	155.013	60	59.93	20	20.01	621	13.6126	23.1008	22.6397	13.6148	22.9614	22.5416	13.6294	23.0642	22.5594	13.6037	22.8456	22.6132	13.6402	23.0646	22.5315	13.6325	22.9663	22.4606	13.6313	22.9686	22.5396	13.6262	22.9811	22.4696	13.6297	22.912	22.6258	13.6754	22.7412	22.5143
622	155.262	60	59.96	20	20.02	622	13.6117	23.1017	22.64	13.6115	22.9594	22.5389	13.6265	23.0667	22.5607	13.6003	22.8478	22.6076	13.6393	23.064	22.532	13.6339	22.9654	22.4671	13.6304	22.9677	22.5358	13.6223	22.9787	22.4687	13.6282	22.9127	22.6211	13.6692	22.7387	22.5136
623	155.512	60	59.93	20	20.03	623	13.6117	23.1003	22.6418	13.6045	22.9591	22.5441	13.622	23.0644	22.565	13.6018	22.8501	22.6173	13.6412	23.0629	22.5322	13.632	22.9648	22.4554	13.6332	22.9636	22.5464	13.6214	22.9811	22.4691	13.6302	22.9134	22.6193	13.6668	22.7347	22.5158
624	155.761	60	59.96	20	20.01	624	13.6027	23.1102	22.6348	13.6002	22.958	22.5446	13.6201	23.0694	22.5605	13.595	22.8458	22.6103	13.6344	23.0691	22.5327	13.6275	22.9681	22.4649	13.6265	22.9668	22.5466	13.6166	22.9776	22.4703	13.6232	22.9156	22.6227	13.6648	22.738	22.5127
625	156.014	60	59.99	20	20.02	625	13.6008	23.1073	22.6433	13.5984	22.9571	22.538	13.6156	23.0705	22.5666	13.5907	22.8462	22.6211	13.632	23.0649	22.5304	13.625	22.9641	22.457	13.6246	22.9609	22.5324	13.6147	22.9791	22.4637	13.6207	22.9125	22.618	13.6619	22.7376	22.5134
626	156.264	60	59.96	20	20.02	626	13.5975	23.1091	22.6411	13.5946	22.9587	22.5446	13.6112	23.0667	22.5569	13.5854	22.8474	22.6105	13.6243	23.0662	22.53	13.6191	22.9627	22.4595	13.6179	22.9632	22.5405	13.6123	22.9802	22.4685	13.6207	22.9093	22.6267	13.6537	22.7434	22.5129
627	156.512	60	59.96	20	20.01	627	13.5975	23.1071	22.6379	13.5922	22.958	22.5432	13.6087	23.0667	22.5582	13.5844	22.8496	22.6101	13.6228	23.0676	22.5354	13.6156	22.9607	22.455	13.615	22.9659	22.536	13.6104	22.9838	22.4703	13.6157	22.9169	22.6254	13.6571	22.7392	22.5174
628	156.762	60	59.93	20	20.02	628	13.5885	23.1082	22.6435	13.5856	22.9535	22.5423	13.6077	23.0705	22.5652	13.5801	22.8485	22.6184	13.6214	23.0615	22.5297	13.6141	22.9623	22.4525	13.6136	22.9621	22.5412	13.6085	22.9879	22.4644	13.6091	22.9129	22.6224	13.6484	22.7365	22.5163
629	157.012	60	59.96	20	19.99	629	13.5861	23.1066	22.6424	13.5856	22.9627	22.5401	13.6023	23.064	22.5639	13.5796	22.851	22.6097	13.616	23.0651	22.5349	13.6082	22.9625	22.4593	13.6103	22.9675	22.5405	13.6027	22.9699	22.4671	13.6051	22.9127	22.6195	13.6494	22.738	22.5116
630	157.263	60	59.99	20	20.02	630	13.5857	23.1073	22.6341	13.5852	22.9614	22.5443	13.6048	23.0631	22.5547	13.5772	22.8505	22.6132	13.6131	23.0608	22.5315	13.6082	22.9621	22.4651	13.6069	22.9636	22.5376	13.597	22.9834	22.4633	13.6071	22.901	22.622	13.6494	22.7336	22.5075
631	157.512	60	59.93	20	20.01	631	13.5857	23.1107	22.6379	13.5776	22.9612	22.547	13.5984	23.0629	22.5609	13.5704	22.8435	22.607	13.6117	23.0631	22.5318	13.6008	22.965	22.4595	13.6007	22.9618	22.5416	13.5932	22.9771	22.4651	13.6026	22.9145	22.6189	13.6392	22.7414	22.5127
632	157.762	60	59.96	20	20.01	632	13.5857	23.1051	22.6424	13.5753	22.9614	22.5428	13.5939	23.0637	22.5618	13.5719	22.8483	22.6173	13.6131	23.0606	22.5331	13.6003	22.9612	22.4559	13.6055	22.9627	22.5419	13.5956	22.9865	22.4646	13.6031	22.916	22.6177	13.6402	22.7363	22.5163
633	158.012	60	59.96	20	20.01	633	13.5776	23.1089	22.6355	13.5748	22.9594	22.5448	13.5964	23.0655	22.5618	13.5719	22.84	22.6135	13.6083	23.0602	22.5304	13.6003	22.9636	22.466	13.5978	22.9634	22.5363	13.5956	22.9859	22.4653	13.5981	22.9134	22.6175	13.6354	22.736	22.5086
634	158.263	60	59.96	20	20.03	634	13.5772	23.0992	22.6377	13.5748	22.9574	22.5405	13.5915	23.0649	22.5562	13.5666	22.8442	22.615	13.6054	23.0584	22.5318	13.5983	22.9645	22.4575	13.5978	22.9578	22.538	13.5903	22.9789	22.4703	13.5981	22.9026	22.6168	13.6359	22.7383	22.5129
635	158.514	60	59.99	20	20	635	13.5729	23.1073	22.6424	13.5678	22.9571	22.5387	13.589	23.0622	22.5648	13.5666	22.8458	22.6139	13.6029	23.0626	22.5345	13.5948	22.9648	22.4651	13.5949	22.9654	22.5439	13.5903	22.9744	22.4678	13.5946	22.9156	22.6166	13.6291	22.7306	22.5093
636	158.764	60	59.99	20	20.02	636	13.5701	23.1015	22.6323	13.5645	22.9585	22.5371	13.585	23.0649	22.5614	13.5603	22.8444	22.6119	13.6015	23.0617	22.532	13.5904	22.9648	22.4561	13.593	22.9623	22.5412	13.5908	22.9854	22.4678	13.5876	22.912	22.6186	13.6272	22.7333	22.5152
637	159.012	60	59.96	20	20.02	637	13.5658	23.1089	22.6346	13.5635	22.96	22.5387	13.5816	23.0635	22.563	13.5598	22.8435	22.6119	13.5962	23.0606	22.5338	13.5909	22.9643	22.4593	13.5882	22.9607	22.5439	13.5865	22.9823	22.4651	13.5881	22.916	22.6233	13.631	22.734	22.5136
638	159.262	60	59.96	20	20.03	638	13.5644	23.0929	22.6397	13.5588	22.9589	22.5396	13.5821	23.0606	22.5549	13.5555	22.8415	22.6139	13.5937	23.0631	22.5313	13.5834	22.9616	22.4536	13.5863	22.9643	22.5439	13.5788	22.9805	22.4664	13.5861	22.9019	22.6148	13.6262	22.7354	22.5111
639	159.513	60	59.96	20	20.02	639	13.5602	23.1057	22.6388	13.5574	22.9578	22.541	13.5781	23.0646	22.5668	13.5507	22.8449	22.6105	13.5874	23.0593	22.532	13.5869	22.9623	22.4572	13.5844	22.9605	22.5385	13.5721	22.9762	22.4644	13.5786	22.912	22.6189	13.6185	22.7363	22.5082
640	159.763	60	59.99	20	20.02	640	13.5583	23.1057	22.6409	13.5584	22.9571	22.541	13.5796	23.0626	22.5551	13.5497	22.8429	22.6153	13.5913	23.0568	22.534	13.5834	22.9603	22.4637	13.5815	22.9609	22.5428	13.5745	22.9773	22.47	13.5791	22.9066	22.6249	13.6194	22.7279	22.5131
641	160.014	60	59.99	20	19.99	641	13.5559	23.0932	22.642	13.5527	22.9556	22.5443	13.5703	23.0658	22.5616	13.5482	22.8438	22.6198	13.5845	23.0602	22.5304	13.5785	22.9576	22.453	13.5763	22.9551	22.5396	13.5693	22.9758	22.4635	13.5756	22.9127	22.6236	13.6132	22.7257	22.5107
642	160.262	60	59.96	20	20.02	642	13.5531	23.1075	22.6352	13.5508	22.9522	22.5376	13.5712	23.0608	22.556	13.5468	22.8444	22.6155	13.5831	23.055	22.5291	13.5775	22.9603	22.4613	13.5782	22.9643	22.5342	13.5707	22.9742	22.4637	13.5801	22.9091	22.6166	13.6156	22.7414	22.508
643	160.513	60	59.96	20	20.01	643	13.5493	23.1051	22.6402	13.5466	22.9547	22.5392	13.5663	23.0599	22.5596	13.5396	22.8442	22.6112	13.5807	23.0642	22.5273	13.575	22.9632	22.4577	13.5753	22.9562	22.5392	13.5659	22.9845	22.4667	13.5721	22.9145	22.624	13.6103	22.7371	22.5093
644	160.764	60	59.96	20	20.01	644	13.5474	23.1077	22.6393	13.5424	22.9569	22.5387	13.5638	23.062	22.5627	13.5367	22.8449	22.6119	13.5777	23.064	22.532	13.5715	22.9612	22.4577	13.5667	22.9553	22.5389	13.5612	22.9749	22.4633	13.5651	22.8985	22.6186	13.6001	22.7318	22.5116
645	161.014	60	59.96	20	20.01	645	13.5436	23.1044	22.635	13.5414	22.9547	22.5448	13.5663	23.0622	22.5531	13.5352	22.8424	22.6153	13.5734	23.0649	22.5309	13.5706	22.9609	22.4516	13.5643	22.9585	22.5369	13.5597	22.9854	22.4653	13.5661	22.9026	22.6218	13.6021	22.7244	22.5122
646	161.262	60	59.99	20	20	646	13.5469	23.1077	22.6366	13.5442	22.9544	22.534	13.5614	23.0581	22.5643	13.5352	22.84	22.6103	13.5787	23.0588	22.5246	13.5701	22.9607	22.4588	13.5681	22.9632	22.5398	13.5583	22.9782	22.4667	13.5621	22.9091	22.6182	13.603	22.7309	22.5104
647	161.513	60	59.99	20	20.01	647	13.5389	23.1019	22.6404	13.5339	22.9538	22.541	13.5589	23.057	22.5591	13.5299	22.8382	22.6112	13.5705	23.0593	22.5304	13.5621	22.963	22.4543	13.5614	22.9612	22.5394	13.5564	22.9825	22.4626	13.5621	22.9138	22.6189	13.5977	22.7309	22.512
648	161.762	60	59.96	20	20.02	648	13.5366	23.1026	22.6343	13.5311	22.9574	22.5414	13.5515	23.0597	22.5643	13.5246	22.8379	22.6076	13.5622	23.0579	22.5259	13.5577	22.96	22.4527	13.5528	22.9632	22.5383	13.5473	22.9717	22.4642	13.5521	22.9071	22.62	13.5895	22.7277	22.5131
649	162.012	60	59.96	20	20.02	649	13.5347	23.1062	22.6409	13.5325	22.9497	22.5385	13.5515	23.0646	22.5625	13.5256	22.8467	22.6148	13.5671	23.0597	22.5264	13.5557	22.9632	22.4649	13.5523	22.963	22.5351	13.553	22.9701	22.4604	13.5586	22.9127	22.6159	13.5948	22.734	22.5111
650	162.262	60	59.96	20	20.03	650	13.5328	23.1033	22.6397	13.532	22.9556	22.5434	13.5456	23.0577	22.5605	13.5237	22.8384	22.6065	13.5618	23.0631	22.5304	13.5498	22.9578	22.4615	13.5452	22.9522	22.5401	13.5449	22.9798	22.4626	13.5496	22.8956	22.6242	13.5852	22.7338	22.5125
651	162.511	60	59.96	20	20.02	651	13.528	23.1033	22.6406	13.5301	22.9544	22.5425	13.5441	23.0646	22.5643	13.5203	22.8382	22.6105	13.5584	23.0534	22.5306	13.5517	22.9603	22.4527	13.5504	22.9616	22.5414	13.5454	22.9782	22.4608	13.5506	22.9033	22.6211	13.5861	22.7284	22.5073
652	162.762	60	59.96	20	20.03	652	13.5314	23.0958	22.6409	13.5263	22.9538	22.5437	13.5451	23.0581	22.5553	13.5193	22.8402	22.6112	13.5579	23.057	22.5291	13.5488	22.9556	22.4662	13.5504	22.958	22.5398	13.5454	22.9731	22.4611	13.5481	22.903	22.6175	13.5866	22.7371	22.5104
653	163.011	60	59.96	20	20	653	13.5224	23.0981	22.6337	13.5226	22.9522	22.5419	13.5417	23.0584	22.5661	13.5159	22.8388	22.6168	13.5545	23.057	22.5315	13.5483	22.9576	22.4516	13.5499	22.9612	22.5396	13.5382	22.971	22.4635	13.5486	22.9084	22.6177	13.5871	22.7244	22.5107
654	163.262	60	59.99	20	20.01	654	13.5252	23.1077	22.6411	13.5231	22.9479	22.5421	13.5441	23.0595	22.5594	13.5159	22.8397	22.6103	13.5569	23.0584	22.5302	13.5507	22.9632	22.4631	13.5447	22.958	22.5385	13.543	22.98	22.464	13.5451	22.9086	22.6209	13.5847	22.7279	22.5116
655	163.512	60	59.96	20	20.03	655	13.5191	23.1048	22.6402	13.5193	22.956	22.5347	13.5382	23.064	22.5645	13.5092	22.844	22.611	13.5526	23.053	22.5286	13.5438	22.9556	22.455	13.5428	22.9571	22.538	13.5353	22.9728	22.4615	13.5401	22.9044	22.6146	13.5765	22.7351	22.5075
656	163.763	60	59.99	20	19.99	656	13.52	23.103	22.6404	13.5155	22.9587	22.5358	13.5362	23.0617	22.5567	13.5131	22.8404	22.6079	13.5492	23.0572	22.5309	13.5483	22.958	22.4664	13.5447	22.9621	22.5345	13.5406	22.9791	22.4613	13.5456	22.903	22.6195	13.5847	22.7282	22.5091
657	164.013	60	59.99	20	20.02	657	13.5172	23.0889	22.6263	13.5151	22.947	22.5358	13.5357	23.0617	22.5529	13.5053	22.8415	22.6123	13.5487	23.0566	22.5309	13.5399	22.9587	22.457	13.5423	22.9598	22.538	13.5349	22.98	22.4655	13.5401	22.8983	22.6171	13.574	22.7333	22.5082
658	164.263	60	59.93	20	20.01	658	13.5162	23.1026	22.6251	13.5136	22.9565	22.5394	13.5298	23.0566	22.558	13.5063	22.8388	22.6166	13.5443	23.059	22.527	13.5384	22.9623	22.4606	13.5408	22.9582	22.5367	13.531	22.9791	22.4624	13.5351	22.8976	22.6227	13.575	22.7266	22.5093
659	164.514	60	59.96	20	20	659	13.5143	23.1026	22.6413	13.5118	22.9553	22.5423	13.5328	23.0579	22.556	13.5068	22.8424	22.6081	13.5458	23.0581	22.5295	13.5394	22.9553	22.453	13.5361	22.9612	22.5398	13.532	22.9802	22.4664	13.5336	22.8992	22.615	13.576	22.7358	22.5122
660	164.764	60	59.96	20	20.03	660	13.5129	23.1015	22.6404	13.508	22.9526	22.536	13.5288	23.0615	22.5614	13.5024	22.8413	22.6137	13.5487	23.0561	22.53	13.5349	22.958	22.4637	13.5341	22.958	22.5398	13.5272	22.9751	22.4617	13.5311	22.908	22.6189	13.5736	22.7304	22.5089
661	165.012	60	59.96	20	20.02	661	13.5092	23.0918	22.64	13.5071	22.9513	22.5371	13.5279	23.0595	22.5623	13.4996	22.844	22.6105	13.5385	23.0593	22.5324	13.5314	22.9574	22.4505	13.5289	22.9553	22.5398	13.5272	22.9776	22.4644	13.5316	22.9089	22.6233	13.5687	22.7331	22.5109
662	165.263	60	59.99	20	20	662	13.5087	23.0965	22.6406	13.5038	22.9481	22.5394	13.5244	23.0586	22.5517	13.501	22.8359	22.6135	13.54	23.0624	22.5273	13.528	22.958	22.4588	13.5308	22.9587	22.5401	13.5234	22.9796	22.4651	13.5301	22.8999	22.6193	13.5673	22.7309	22.5086
663	165.512	60	59.96	20	20.02	663	13.5049	23.0965	22.6334	13.5028	22.9542	22.5407	13.518	23.0599	22.5553	13.4952	22.8373	22.6049	13.539	23.0534	22.5246	13.5275	22.9625	22.4572	13.5298	22.9535	22.5365	13.52	22.978	22.4646	13.5276	22.9053	22.6137	13.5649	22.7264	22.5107
664	165.763	60	59.93	20	20.02	664	13.5016	23.0887	22.6393	13.5019	22.9495	22.5401	13.5214	23.0615	22.5533	13.4933	22.8328	22.6081	13.5308	23.0496	22.5309	13.526	22.9591	22.4595	13.5183	22.9495	22.5416	13.5181	22.9751	22.4655	13.5211	22.91	22.6148	13.5552	22.7228	22.5077
665	166.012	60	59.96	20	20.02	665	13.4997	23.1051	22.6415	13.5005	22.949	22.5396	13.5205	23.0586	22.5551	13.4952	22.8402	22.6076	13.5288	23.0581	22.5306	13.525	22.9569	22.4599	13.5246	22.9567	22.5416	13.5205	22.9679	22.462	13.5246	22.9012	22.6141	13.5625	22.7235	22.5104
666	166.263	60	59.96	20	20	666	13.4978	23.0979	22.6254	13.4981	22.9504	22.5432	13.5155	23.0584	22.5535	13.4933	22.8402	22.6063	13.5317	23.0534	22.5309	13.523	22.9578	22.4563	13.5227	22.9558	22.5349	13.5157	22.9789	22.4658	13.5196	22.903	22.6195	13.5571	22.734	22.5109
667	166.514	60	59.96	20	20.02	667	13.4964	23.1001	22.6294	13.4962	22.9495	22.5428	13.516	23.0536	22.552	13.488	22.8397	22.607	13.5288	23.057	22.5311	13.522	22.9569	22.4545	13.5193	22.9571	22.5394	13.5119	22.9717	22.4662	13.5206	22.91	22.6213	13.5552	22.7279	22.5024
668	166.762	60	59.96	20	20.01	668	13.4969	23.1028	22.6337	13.492	22.9515	22.5338	13.5121	23.0593	22.5585	13.4865	22.8361	22.6132	13.5274	23.0494	22.5327	13.5181	22.9565	22.4521	13.5155	22.9598	22.5354	13.5162	22.9715	22.4633	13.5176	22.91	22.6141	13.5523	22.7257	22.5064
669	167.013	60	59.96	20	20.02	669	13.4917	23.0869	22.6361	13.4882	22.9439	22.5369	13.5047	23.0568	22.5517	13.4783	22.8402	22.6031	13.5201	23.0613	22.5304	13.5151	22.9553	22.4532	13.5083	22.9549	22.536	13.5033	22.9735	22.4617	13.5056	22.91	22.6233	13.5398	22.7295	22.5089
670	167.262	60	59.96	20	20.01	670	13.4912	23.0941	22.6357	13.4915	22.9526	22.5389	13.5091	23.059	22.5596	13.4836	22.837	22.6139	13.5245	23.0604	22.5279	13.5171	22.9511	22.4541	13.515	22.9585	22.5396	13.5052	22.9764	22.4676	13.5111	22.9062	22.6177	13.5509	22.7255	22.5102
671	167.512	60	59.96	20	20.02	671	13.4926	23.0884	22.6382	13.4849	22.9428	22.5342	13.5076	23.0575	22.5639	13.4793	22.837	22.6049	13.5206	23.0496	22.5279	13.5136	22.9571	22.4548	13.5112	22.9578	22.5383	13.5067	22.9785	22.4608	13.5101	22.9037	22.6195	13.5533	22.7324	22.5138
672	167.762	60	59.93	20	20.02	672	13.4888	23.1001	22.629	13.484	22.9524	22.5423	13.5062	23.0581	22.5578	13.4783	22.8339	22.6063	13.5215	23.0552	22.5311	13.5126	22.9605	22.4613	13.5102	22.9576	22.5369	13.5028	22.967	22.464	13.5116	22.9102	22.6209	13.547	22.723	22.5111
673	168.012	50	50.05	20	20	673	12.8611	23.0462	22.6043	12.8566	22.8994	22.5116	12.8612	23.0056	22.5253	12.8453	22.7877	22.5809	12.8501	22.9984	22.4934	12.8564	22.8994	22.4245	12.8563	22.9059	22.5068	12.8499	22.9237	22.4334	12.833	22.8503	22.5861	12.9048	22.6786	22.4833
674	168.262	50	49.96	20	20.01	674	12.5748	23.0247	22.5971	12.5757	22.8772	22.4956	12.5792	22.9769	22.5111	12.5662	22.7551	22.5717	12.5715	22.9735	22.4813	12.5795	22.8716	22.4112	12.5829	22.8756	22.4891	12.5822	22.9006	22.418	12.5627	22.8198	22.5672	12.6354	22.6519	22.468
675	168.512	50	49.96	20	20.01	675	12.4222	23.0049	22.5798	12.4241	22.8563	22.4878	12.4268	22.9645	22.5064	12.4133	22.7473	22.5596	12.4286	22.9632	22.4792	12.431	22.8561	22.4076	12.4345	22.8626	22.4866	12.4297	22.8759	22.4108	12.4196	22.8016	22.5625	12.4876	22.6404	22.4532
676	168.762	50	50.01	20	20.01	676	12.316	22.9924	22.5755	12.3131	22.8438	22.4824	12.3208	22.9495	22.5021	12.3063	22.7378	22.5538	12.3191	22.9479	22.4747	12.324	22.8426	22.4004	12.3292	22.8516	22.4797	12.327	22.8694	22.4043	12.314	22.791	22.5603	12.3814	22.6247	22.4527
677	169.012	50	49.96	20	20.02	677	12.2333	22.9859	22.5726	12.2302	22.8382	22.4772	12.2389	22.9428	22.4997	12.2267	22.7288	22.5529	12.2435	22.9407	22.4629	12.2443	22.8391	22.3879	12.2516	22.8413	22.4792	12.2486	22.8635	22.3971	12.2374	22.7834	22.5531	12.2993	22.6229	22.4483
678	169.262	50	50.01	20	20.02	678	12.1634	22.9733	22.5625	12.1658	22.8245	22.473	12.1719	22.9363	22.4932	12.1583	22.714	22.5504	12.1752	22.9336	22.4575	12.1774	22.8368	22.3883	12.1841	22.8364	22.479	12.1769	22.8519	22.3966	12.1729	22.7832	22.5531	12.2327	22.609	22.4465
679	169.513	50	50.01	20	20.02	679	12.1039	22.971	22.567	12.1046	22.826	22.4691	12.1152	22.9306	22.4902	12.098	22.7109	22.5434	12.1195	22.927	22.4617	12.118	22.8269	22.3836	12.1296	22.8249	22.4727	12.1224	22.8442	22.3953	12.1128	22.7684	22.5448	12.1742	22.6076	22.4397
680	169.762	50	50.01	20	20.02	680	12.058	22.965	22.5641	12.0585	22.8202	22.4658	12.0663	22.927	22.4844	12.0508	22.7093	22.5473	12.072	22.921	22.4575	12.0739	22.8186	22.3845	12.0745	22.822	22.4644	12.0693	22.8413	22.3897	12.0628	22.7715	22.5369	12.1206	22.5989	22.4388
681	170.012	50	49.98	20	20.01	681	12.0146	22.9556	22.5639	12.0175	22.8126	22.4662	12.0244	22.9196	22.4875	12.0064	22.6988	22.5414	12.0304	22.9104	22.4512	12.0293	22.8157	22.3793	12.0367	22.8177	22.4669	12.0239	22.8418	22.387	12.0237	22.7666	22.5376	12.0806	22.591	22.4357
682	170.262	50	50.01	20	20.02	682	11.9726	22.9603	22.558	11.9733	22.8076	22.4608	11.9805	22.9152	22.4813	11.9635	22.6943	22.5369	11.9897	22.9091	22.4487	11.9847	22.8092	22.374	11.9936	22.8094	22.4651	11.9886	22.8308	22.3874	11.9862	22.7675	22.5437	12.0448	22.585	22.4301
683	170.512	50	50.01	20	20.03	683	11.9381	22.9448	22.5486	11.9408	22.8038	22.4584	11.9505	22.9102	22.4759	11.9293	22.6902	22.5401	11.9519	22.9064	22.4534	11.9511	22.8088	22.3728	11.9577	22.815	22.4584	11.9546	22.8193	22.3939	11.9477	22.7493	22.5425	12.0014	22.5791	22.4292
684	170.764	50	50.01	20	20.01	684	11.9055	22.9511	22.5466	11.9064	22.7993	22.4554	11.9159	22.9042	22.4774	11.8955	22.6918	22.5322	11.9238	22.9055	22.4469	11.9228	22.8009	22.3746	11.9261	22.8011	22.4597	11.9192	22.8312	22.3796	11.9191	22.7576	22.5403	11.9724	22.5854	22.4323
685	171.012	50	49.96	20	20.02	685	11.8771	22.9412	22.5473	11.881	22.7978	22.4561	11.8859	22.9048	22.4765	11.8666	22.6909	22.5333	11.8918	22.9024	22.4492	11.8906	22.7942	22.3764	11.8969	22.7966	22.4536	11.893	22.829	22.3814	11.8916	22.7517	22.5392	11.943	22.5845	22.4231
686	171.261	50	50.01	20	20.01	686	11.8502	22.9493	22.5589	11.8495	22.7978	22.4539	11.8607	22.9042	22.4759	11.8391	22.6837	22.5324	11.87	22.8988	22.4476	11.8708	22.8	22.3753	11.873	22.7946	22.4516	11.8681	22.8191	22.3847	11.8631	22.7466	22.5389	11.913	22.5744	22.4285
687	171.512	50	49.96	20	20.01	687	11.828	22.936	22.5446	11.8217	22.7962	22.4516	11.8375	22.9044	22.4745	11.816	22.6815	22.5282	11.8419	22.8965	22.4447	11.8411	22.7955	22.3677	11.8447	22.7962	22.4483	11.8456	22.8168	22.38	11.8421	22.7448	22.5398	11.8879	22.5767	22.4207
688	171.761	50	49.96	20	20.01	688	11.8068	22.9376	22.5448	11.8006	22.789	22.4554	11.8149	22.8925	22.4703	11.7967	22.6819	22.5241	11.8249	22.8918	22.4456	11.8213	22.7966	22.3722	11.828	22.7935	22.4534	11.8184	22.8094	22.3782	11.816	22.7468	22.5342	11.8676	22.5731	22.4198
689	172.012	50	50.01	20	20.01	689	11.7831	22.9324	22.5439	11.7817	22.7892	22.455	11.7922	22.8947	22.4709	11.774	22.6734	22.5275	11.7997	22.8941	22.4368	11.7956	22.7872	22.3737	11.8026	22.7908	22.4545	11.7954	22.8112	22.3782	11.7945	22.7405	22.5275	11.8391	22.571	22.4193
690	172.263	50	49.96	20	20.02	690	11.7609	22.9295	22.5522	11.762	22.7863	22.4487	11.7725	22.8943	22.4718	11.7528	22.673	22.5286	11.7804	22.8875	22.4442	11.7787	22.7879	22.3728	11.7796	22.7868	22.4478	11.7749	22.8054	22.3751	11.7735	22.7383	22.536	11.8218	22.5589	22.4222
691	172.513	50	50.01	20	20.02	691	11.7416	22.9255	22.5477	11.7427	22.7832	22.4438	11.7557	22.8902	22.4653	11.7359	22.6689	22.5255	11.76	22.8833	22.4339	11.7624	22.7888	22.365	11.7605	22.7865	22.4465	11.7524	22.8074	22.3724	11.7485	22.7282	22.5279	11.7967	22.5652	22.4211
692	172.763	50	50.01	20	20.02	692	11.725	22.9257	22.5457	11.7267	22.7785	22.4489	11.7394	22.89	22.4629	11.7152	22.6685	22.5275	11.7469	22.8819	22.4348	11.744	22.7834	22.3697	11.7451	22.787	22.4451	11.7376	22.8029	22.3785	11.736	22.7286	22.5239	11.7798	22.5632	22.4162
693	173.013	50	49.96	20	20.02	693	11.708	22.9255	22.5401	11.7097	22.7805	22.4527	11.7222	22.8911	22.462	11.7012	22.6664	22.5264	11.729	22.8882	22.4411	11.7287	22.7859	22.3668	11.7308	22.7832	22.4467	11.7242	22.8056	22.3722	11.723	22.7367	22.523	11.7653	22.5591	22.4137
694	173.261	50	50.01	20	20.03	694	11.6948	22.9205	22.5439	11.6909	22.7805	22.4494	11.7049	22.8898	22.4658	11.6843	22.6655	22.523	11.7135	22.8795	22.4386	11.7079	22.7789	22.3697	11.7102	22.7838	22.4498	11.7032	22.8043	22.3742	11.7085	22.7286	22.5304	11.7489	22.5542	22.4177
695	173.513	50	49.96	20	20	695	11.6778	22.9237	22.5425	11.6768	22.7796	22.4444	11.6852	22.8808	22.4617	11.6646	22.6629	22.519	11.6966	22.8756	22.4321	11.6935	22.7811	22.3661	11.6987	22.7755	22.4503	11.6898	22.7975	22.3737	11.6919	22.738	22.5255	11.7353	22.5551	22.4195
696	173.762	50	50.01	20	20.01	696	11.6655	22.9111	22.5434	11.6627	22.7776	22.4465	11.6783	22.884	22.4644	11.6583	22.6624	22.5228	11.6878	22.8799	22.433	11.6871	22.7796	22.3614	11.6882	22.7742	22.4496	11.6841	22.798	22.3724	11.6839	22.7219	22.5221	11.7247	22.556	22.4184
697	174.012	50	50.01	20	20.01	697	11.6532	22.9266	22.541	11.6523	22.7668	22.4451	11.665	22.8786	22.4615	11.6453	22.6608	22.5205	11.6748	22.8723	22.4314	11.6707	22.7791	22.3645	11.6776	22.7755	22.4429	11.6707	22.8038	22.3704	11.6664	22.7255	22.5237	11.7112	22.554	22.4168
698	174.263	50	50.01	20	20.01	698	11.6419	22.9214	22.5428	11.6387	22.7679	22.4462	11.6526	22.8831	22.4586	11.6313	22.6581	22.5226	11.6583	22.8817	22.4348	11.6564	22.7749	22.3643	11.658	22.7791	22.4456	11.6544	22.7962	22.378	11.6544	22.7235	22.5208	11.6972	22.5533	22.4177
699	174.512	50	50.01	20	20	699	11.6254	22.9212	22.5437	11.6255	22.7755	22.4465	11.6393	22.8765	22.4622	11.6226	22.6597	22.5178	11.652	22.8714	22.4267	11.645	22.7733	22.3641	11.6451	22.7751	22.444	11.6434	22.7984	22.3726	11.6434	22.7264	22.5297	11.6832	22.5511	22.4164
700	174.764	50	50.08	20	20	700	11.6164	22.9178	22.5378	11.6132	22.7645	22.444	11.6285	22.8768	22.4631	11.6067	22.6505	22.5167	11.636	22.8765	22.4283	11.6336	22.7719	22.3643	11.636	22.7744	22.4462	11.6286	22.7969	22.3675	11.6334	22.7201	22.5268	11.6682	22.549	22.4108
701	175.011	50	50.01	20	20.01	701	11.6041	22.9116	22.5428	11.6029	22.7697	22.4402	11.6147	22.8772	22.4595	11.5927	22.6595	22.521	11.6215	22.8676	22.4285	11.6202	22.7704	22.3636	11.6202	22.7751	22.4444	11.6129	22.7901	22.3677	11.6159	22.7152	22.5192	11.6508	22.5497	22.4159
702	175.261	50	50.01	20	20.01	702	11.5942	22.9109	22.5407	11.5944	22.7641	22.4487	11.6088	22.8721	22.4572	11.5831	22.6525	22.5196	11.6152	22.8721	22.4301	11.6098	22.7713	22.3623	11.6159	22.7731	22.444	11.6095	22.7865	22.3722	11.6104	22.7205	22.5196	11.6494	22.545	22.4137
703	175.511	50	49.96	20	20.03	703	11.5843	22.9062	22.5367	11.5841	22.7659	22.4379	11.5954	22.8736	22.4588	11.5744	22.6563	22.5163	11.606	22.8642	22.4283	11.6029	22.7654	22.3634	11.6015	22.7744	22.4435	11.5971	22.7802	22.3704	11.5999	22.7129	22.5203	11.6412	22.541	22.4159
704	175.764	50	50.01	20	20.04	704	11.572	22.9152	22.5363	11.5714	22.7652	22.4413	11.5846	22.87	22.4579	11.5638	22.6519	22.5147	11.5977	22.8716	22.4319	11.5895	22.7657	22.3598	11.5881	22.765	22.4388	11.5837	22.7877	22.3679	11.5858	22.7228	22.5165	11.6228	22.5385	22.4168
705	176.012	50	50.05	20	20.02	705	11.563	22.9167	22.5351	11.5634	22.767	22.4357	11.5742	22.8732	22.4588	11.5537	22.6456	22.5152	11.5856	22.8646	22.4373	11.5796	22.7677	22.3614	11.5819	22.765	22.4415	11.578	22.7829	22.3659	11.5798	22.7152	22.5192	11.6175	22.5459	22.4144
706	176.264	50	50.01	20	20.02	706	11.5526	22.903	22.5363	11.5525	22.7612	22.4415	11.5654	22.8691	22.4566	11.5426	22.6532	22.5147	11.5774	22.8682	22.4296	11.5707	22.7686	22.3618	11.5733	22.7724	22.4433	11.5665	22.7951	22.367	11.5708	22.7196	22.5185	11.6059	22.5448	22.409
707	176.512	50	50.01	20	20.01	707	11.5465	22.9015	22.536	11.5436	22.7607	22.4346	11.559	22.8718	22.4559	11.5368	22.6525	22.5152	11.5677	22.866	22.4274	11.5638	22.7659	22.3513	11.567	22.7652	22.4343	11.5627	22.787	22.3688	11.5638	22.7152	22.5138	11.6016	22.5401	22.4052
708	176.764	50	50.01	20	20.02	708	11.5337	22.9109	22.5358	11.5342	22.7652	22.4334	11.5491	22.8698	22.4559	11.5272	22.6512	22.5203	11.5585	22.8635	22.4339	11.5539	22.7688	22.3609	11.5546	22.7688	22.4424	11.5536	22.7921	22.365	11.5543	22.7143	22.5219	11.59	22.538	22.4101
709	177.013	50	50.01	20	20	709	11.5276	22.9017	22.5342	11.5271	22.7614	22.4409	11.5417	22.8703	22.4611	11.5199	22.6507	22.5104	11.5488	22.8635	22.4269	11.5474	22.7625	22.36	11.5479	22.7614	22.4339	11.5435	22.7906	22.3648	11.5443	22.7113	22.5205	11.5799	22.5443	22.4103
710	177.262	50	50.05	20	20.02	710	11.5219	22.9086	22.5358	11.5163	22.7603	22.437	11.5323	22.866	22.448	11.5093	22.6496	22.5156	11.5406	22.8597	22.4278	11.541	22.7639	22.3618	11.5383	22.7661	22.4431	11.5364	22.782	22.3706	11.5383	22.708	22.5152	11.5687	22.5394	22.4114
711	177.512	50	50.05	20	20.02	711	11.5111	22.9059	22.53	11.5111	22.7657	22.4406	11.5274	22.8698	22.4561	11.5079	22.6494	22.5122	11.5367	22.8653	22.4319	11.5321	22.763	22.3511	11.5359	22.7609	22.4316	11.5263	22.7832	22.3632	11.5313	22.7127	22.5228	11.5654	22.5473	22.4058
712	177.761	50	50.05	20	20.02	712	11.5068	22.9068	22.5318	11.5045	22.7569	22.4395	11.52	22.8678	22.4577	11.4982	22.6449	22.5167	11.5294	22.864	22.4301	11.5271	22.7627	22.3598	11.5235	22.7596	22.4386	11.522	22.7919	22.3609	11.5243	22.7039	22.5205	11.5581	22.536	22.4099
713	178.013	50	50.01	20	20.03	713	11.4964	22.9082	22.5351	11.4942	22.7553	22.4361	11.5121	22.8669	22.4519	11.4881	22.6433	22.5091	11.5197	22.8646	22.4238	11.5147	22.7614	22.3578	11.5192	22.7578	22.4431	11.5125	22.7767	22.3569	11.5143	22.7111	22.5201	11.5494	22.5351	22.4058
714	178.262	50	50.05	20	20.02	714	11.4898	22.9019	22.536	11.4871	22.7567	22.4328	11.5022	22.864	22.457	11.4814	22.6382	22.5152	11.5129	22.8606	22.4242	11.5083	22.7612	22.3562	11.5101	22.7632	22.4361	11.5063	22.7767	22.3567	11.5108	22.7035	22.5172	11.5456	22.532	22.4065
715	178.513	50	50.04	20	20.02	715	11.4818	22.8988	22.5277	11.4848	22.7558	22.4382	11.4968	22.8653	22.4503	11.4761	22.6458	22.5169	11.5071	22.8602	22.4236	11.5048	22.7609	22.3605	11.5043	22.7594	22.4339	11.5005	22.7767	22.3643	11.5018	22.7082	22.5131	11.5393	22.5365	22.4054
716	178.762	50	50.01	20	20.01	716	11.4766	22.9003	22.5347	11.4791	22.7562	22.4348	11.4934	22.8626	22.4593	11.4698	22.6435	22.5143	11.5013	22.8586	22.4287	11.4984	22.7511	22.3558	11.501	22.7598	22.4361	11.4919	22.776	22.3587	11.4983	22.7028	22.5136	11.5311	22.5358	22.407
717	179.012	50	50.04	20	20.01	717	11.4681	22.8997	22.5354	11.4688	22.7587	22.4375	11.4801	22.8604	22.4532	11.4597	22.6373	22.5109	11.4911	22.855	22.426	11.4915	22.7589	22.3488	11.4885	22.7562	22.4379	11.4881	22.7782	22.3688	11.4883	22.7116	22.5138	11.5214	22.5389	22.4049
718	179.262	50	50.05	20	20.02	718	11.4619	22.8979	22.5264	11.4622	22.7571	22.4308	11.4786	22.8642	22.4602	11.4553	22.644	22.5143	11.4887	22.8566	22.424	11.486	22.7612	22.3531	11.4837	22.7567	22.4301	11.4819	22.7776	22.3609	11.4853	22.7048	22.5178	11.518	22.5349	22.4119
719	179.511	50	50.05	20	20	719	11.4567	22.897	22.527	11.4556	22.7499	22.4314	11.4677	22.8595	22.4545	11.4438	22.6424	22.5169	11.4761	22.8566	22.4224	11.4697	22.7551	22.3553	11.4718	22.7589	22.4386	11.4671	22.7796	22.3634	11.4712	22.7138	22.5176	11.4992	22.5336	22.4076
720	179.763	50	50.04	20	20	720	11.4534	22.8992	22.5237	11.4532	22.7569	22.437	11.4663	22.8586	22.4485	11.4409	22.6469	22.5145	11.4766	22.8568	22.4285	11.4712	22.7551	22.3582	11.4742	22.7574	22.4325	11.4699	22.7778	22.3585	11.4692	22.7082	22.5116	11.5002	22.5318	22.4076
721	180.012	50	50.01	20	20.02	721	11.4449	22.8952	22.5277	11.4471	22.7484	22.4375	11.4593	22.8611	22.4494	11.4356	22.6467	22.5098	11.4689	22.8563	22.426	11.4647	22.7544	22.3558	11.4617	22.7517	22.4364	11.4599	22.7722	22.3648	11.4607	22.7089	22.5118	11.4939	22.5345	22.4027
722	180.262	50	50.04	20	20.02	722	11.4388	22.8936	22.5318	11.4396	22.7484	22.4391	11.4549	22.8559	22.4492	11.4332	22.6393	22.5152	11.4664	22.8568	22.4242	11.4613	22.7538	22.3524	11.4598	22.7542	22.4346	11.4613	22.7791	22.3565	11.4607	22.7089	22.5131	11.4973	22.5324	22.404
723	180.512	50	50.01	20	20.01	723	11.4359	22.8965	22.5336	11.4363	22.7466	22.4325	11.4485	22.8593	22.4474	11.4288	22.6447	22.5102	11.4601	22.8557	22.4231	11.4538	22.7531	22.3538	11.4555	22.7511	22.4305	11.4489	22.7728	22.3616	11.4582	22.7075	22.5127	11.4896	22.532	22.4054
724	180.762	50	50.01	20	20.02	724	11.4284	22.8954	22.5356	11.4311	22.749	22.4373	11.4436	22.853	22.4462	11.4182	22.6444	22.5125	11.4514	22.8561	22.4227	11.4509	22.7551	22.3556	11.4469	22.7531	22.4406	11.4508	22.7751	22.36	11.4497	22.7086	22.5116	11.4813	22.5286	22.4045
725	181.013	50	49.98	20	20.02	725	11.4256	22.8941	22.5288	11.4231	22.7475	22.435	11.4367	22.8595	22.4532	11.4134	22.637	22.5127	11.4466	22.8501	22.4224	11.4419	22.7506	22.3526	11.4383	22.7488	22.435	11.4355	22.7769	22.365	11.4387	22.7064	22.514	11.4702	22.5291	22.404
726	181.262	50	50.01	20	20.03	726	11.4189	22.8934	22.5358	11.4193	22.7455	22.4294	11.4337	22.8597	22.4521	11.4115	22.6352	22.5113	11.4422	22.855	22.4229	11.4385	22.7473	22.3495	11.4378	22.752	22.4352	11.4341	22.7791	22.3668	11.4367	22.7084	22.5082	11.4712	22.5324	22.4063
727	181.512	50	49.96	20	20.02	727	11.4128	22.8927	22.5315	11.4128	22.7502	22.435	11.4293	22.857	22.4469	11.4066	22.6409	22.5163	11.4369	22.8559	22.4195	11.433	22.7571	22.356	11.4344	22.7511	22.4357	11.4274	22.7704	22.3596	11.4277	22.7033	22.5131	11.4625	22.5297	22.4031
728	181.762	50	50.01	20	20.03	728	11.4052	22.8891	22.5244	11.408	22.7432	22.4339	11.4234	22.8519	22.4476	11.3989	22.633	22.5046	11.4296	22.8527	22.4242	11.4301	22.749	22.3547	11.4268	22.749	22.4328	11.4226	22.7733	22.3621	11.4252	22.701	22.5073	11.4601	22.5284	22.3991
729	182.013	50	50.01	20	20.01	729	11.4005	22.8909	22.5306	11.4029	22.7475	22.4346	11.4184	22.8561	22.4507	11.3936	22.6382	22.5129	11.4262	22.848	22.4162	11.4192	22.7511	22.3571	11.4162	22.7479	22.4287	11.4169	22.7735	22.3645	11.4187	22.701	22.5129	11.449	22.5275	22.4018
730	182.263	50	50.05	20	20.02	730	11.3977	22.886	22.5315	11.401	22.7464	22.4323	11.4145	22.8561	22.4474	11.3931	22.6397	22.5104	11.4262	22.853	22.4202	11.4221	22.7515	22.3455	11.4225	22.7493	22.4366	11.4188	22.7713	22.3621	11.4217	22.7012	22.516	11.4519	22.5306	22.4022
731	182.512	50	50.01	20	20.02	731	11.3934	22.8855	22.5273	11.3906	22.7434	22.4339	11.4086	22.8521	22.4579	11.3811	22.637	22.5082	11.4194	22.8476	22.4254	11.4117	22.752	22.3553	11.4086	22.7513	22.4278	11.4092	22.7719	22.3614	11.4137	22.7033	22.5122	11.4413	22.5286	22.4034
732	182.762	50	50.05	20	20.01	732	11.3915	22.888	22.5268	11.3888	22.7459	22.4316	11.4066	22.8516	22.4462	11.3816	22.6355	22.5089	11.4141	22.8487	22.4182	11.4097	22.7515	22.3535	11.4071	22.7486	22.431	11.4044	22.7713	22.3594	11.4062	22.7033	22.514	11.4335	22.5217	22.4038
733	183.013	50	50.01	20	20.01	733	11.3854	22.8952	22.5221	11.3883	22.7455	22.433	11.4007	22.8503	22.453	11.3767	22.6395	22.5113	11.4102	22.8505	22.4189	11.4058	22.7466	22.3502	11.4052	22.7452	22.4359	11.4021	22.7728	22.3585	11.4032	22.6979	22.5134	11.4364	22.5286	22.4031
734	183.263	50	50.01	20	20.01	734	11.3778	22.8898	22.5293	11.3808	22.7455	22.4328	11.3962	22.8505	22.4494	11.3719	22.6312	22.503	11.4078	22.8483	22.4198	11.4003	22.7493	22.3553	11.4009	22.745	22.4314	11.3973	22.765	22.3587	11.3987	22.7019	22.5084	11.4292	22.5264	22.4049
735	183.512	50	50.01	20	20.02	735	11.3783	22.89	22.5246	11.3817	22.741	22.433	11.3938	22.857	22.4442	11.3729	22.6373	22.5127	11.4034	22.8507	22.4177	11.4008	22.7423	22.3542	11.3966	22.7468	22.4334	11.3978	22.7692	22.3553	11.3992	22.6952	22.508	11.4297	22.5257	22.398
736	183.761	50	50.01	20	20.01	736	11.3741	22.8918	22.5318	11.3723	22.7414	22.4299	11.3918	22.8489	22.4453	11.3628	22.6325	22.5136	11.3957	22.8478	22.4164	11.3934	22.7481	22.3448	11.3937	22.749	22.4312	11.3901	22.7704	22.3605	11.3912	22.7017	22.5053	11.4224	22.5284	22.4007
737	184.012	50	49.98	20	20	737	11.3679	22.8878	22.5311	11.3666	22.7461	22.429	11.3805	22.8527	22.4442	11.3575	22.6328	22.5055	11.3909	22.8489	22.4186	11.386	22.7495	22.3441	11.3846	22.7457	22.4258	11.3863	22.7648	22.3569	11.3872	22.6988	22.51	11.4137	22.5223	22.4011
738	184.262	50	50.04	20	20.01	738	11.3637	22.8907	22.5219	11.3671	22.7387	22.4276	11.3785	22.8501	22.4523	11.3551	22.6294	22.5086	11.3889	22.8483	22.422	11.3835	22.7437	22.3502	11.3846	22.7466	22.429	11.3839	22.7661	22.3535	11.3817	22.6983	22.5059	11.4109	22.5262	22.3996
739	184.512	50	50.05	20	20	739	11.3656	22.8925	22.5304	11.3615	22.7423	22.431	11.378	22.8478	22.4447	11.357	22.6325	22.5039	11.3904	22.8467	22.4195	11.3875	22.7466	22.3508	11.3861	22.7455	22.4283	11.3825	22.7607	22.3576	11.3862	22.6994	22.5082	11.4123	22.5237	22.3998
740	184.762	50	50.01	20	20.01	740	11.3542	22.8828	22.5273	11.36	22.741	22.4312	11.3691	22.8453	22.4557	11.3459	22.6308	22.5107	11.3816	22.8409	22.4189	11.3785	22.7439	22.345	11.3746	22.7475	22.4312	11.3739	22.7715	22.3551	11.3747	22.6952	22.5057	11.406	22.5156	22.4029
741	185.014	50	49.98	20	20.02	741	11.349	22.881	22.5266	11.3473	22.7434	22.4278	11.3662	22.8519	22.4467	11.3401	22.6303	22.5082	11.3729	22.8397	22.4204	11.3701	22.7414	22.3511	11.3665	22.7466	22.4312	11.3681	22.7688	22.3511	11.3681	22.699	22.512	11.3954	22.5203	22.4022
742	185.264	50	50.01	20	20.01	742	11.3467	22.886	22.5253	11.3497	22.7425	22.4278	11.3632	22.8465	22.4523	11.3406	22.6296	22.5062	11.3734	22.8467	22.4193	11.3681	22.7457	22.3443	11.3669	22.7457	22.4272	11.3662	22.7661	22.3569	11.3737	22.6923	22.5107	11.3983	22.5246	22.4045
743	185.514	50	50.05	20	19.99	743	11.3453	22.8833	22.5221	11.3464	22.7416	22.4267	11.3622	22.8503	22.4451	11.3367	22.6251	22.5042	11.37	22.8483	22.4191	11.3696	22.7432	22.3468	11.366	22.7434	22.4242	11.3653	22.765	22.3589	11.3732	22.6893	22.512	11.3954	22.5237	22.3975
744	185.764	50	49.98	20	20	744	11.3415	22.8792	22.5291	11.3445	22.7407	22.4314	11.3578	22.8492	22.4444	11.3319	22.6272	22.5073	11.3652	22.8391	22.4157	11.3597	22.743	22.3461	11.3617	22.7457	22.431	11.3629	22.7578	22.3569	11.3631	22.6932	22.5093	11.3901	22.5178	22.3978
745	186.012	50	50.01	20	20.01	745	11.3367	22.8875	22.5302	11.3379	22.7383	22.4303	11.3538	22.846	22.444	11.3309	22.6281	22.5046	11.3618	22.8429	22.4162	11.3612	22.7416	22.3414	11.3583	22.7421	22.4281	11.3547	22.7677	22.3603	11.3571	22.6878	22.5098	11.3872	22.5226	22.3978
746	186.262	50	50.04	20	20	746	11.3311	22.8848	22.5266	11.3365	22.7423	22.4321	11.3519	22.8516	22.4418	11.3256	22.6343	22.5039	11.3584	22.8409	22.418	11.3523	22.7421	22.3511	11.3511	22.7421	22.4294	11.3523	22.7636	22.354	11.3541	22.69	22.5145	11.3843	22.5241	22.4007
747	186.512	50	49.98	20	20.01	747	11.3297	22.8833	22.5244	11.3276	22.7401	22.4218	11.3425	22.8453	22.4422	11.317	22.6314	22.5001	11.3526	22.8375	22.4144	11.3493	22.7389	22.3484	11.3487	22.7443	22.4287	11.3452	22.7643	22.3585	11.3496	22.6965	22.51	11.3771	22.5187	22.4007
748	186.762	50	50.01	20	20.01	748	11.3264	22.8747	22.5228	11.3262	22.738	22.4247	11.34	22.8433	22.4514	11.3141	22.6314	22.5086	11.3482	22.8494	22.4148	11.3444	22.7414	22.3412	11.3411	22.7416	22.4251	11.3361	22.7587	22.3481	11.3416	22.6891	22.5046	11.3688	22.5221	22.3957
749	187.012	50	50.01	20	20.01	749	11.3264	22.8887	22.5244	11.3247	22.7389	22.4274	11.3425	22.8467	22.4435	11.3199	22.6272	22.5048	11.3502	22.8418	22.4148	11.3498	22.7421	22.3499	11.3468	22.7392	22.4278	11.3428	22.7659	22.3567	11.3471	22.6936	22.5006	11.3751	22.5203	22.398
750	187.263	50	50.01	20	20	750	11.3221	22.886	22.5228	11.32	22.7363	22.4265	11.3371	22.8451	22.4431	11.3146	22.6245	22.5033	11.3497	22.8478	22.4168	11.3434	22.7376	22.3448	11.3411	22.7423	22.4312	11.3399	22.7618	22.3495	11.3411	22.6949	22.5017	11.3713	22.519	22.4004
751	187.511	50	49.98	20	20.02	751	11.316	22.8721	22.5147	11.3144	22.7374	22.4301	11.3307	22.8467	22.4478	11.3064	22.6263	22.5055	11.3414	22.8406	22.4112	11.3379	22.7421	22.3484	11.3329	22.7412	22.4305	11.3318	22.7657	22.36	11.3356	22.6961	22.5026	11.3635	22.5208	22.3951
752	187.763	50	50.01	20	20.02	752	11.3136	22.8857	22.5183	11.3116	22.7374	22.4274	11.3277	22.8467	22.4418	11.303	22.6267	22.4999	11.341	22.8442	22.4191	11.332	22.7401	22.3502	11.332	22.7396	22.4281	11.3284	22.7614	22.3603	11.3336	22.6965	22.5017	11.3597	22.521	22.3993
753	188.012	50	50.01	20	20.01	753	11.3117	22.8783	22.5235	11.3073	22.7385	22.4278	11.3242	22.8418	22.4435	11.3015	22.6263	22.5091	11.3376	22.8393	22.4189	11.334	22.7363	22.3446	11.3296	22.7407	22.4283	11.328	22.7654	22.3585	11.3321	22.6961	22.5046	11.3602	22.512	22.3982
754	188.262	50	49.96	20	20.02	754	11.3042	22.8875	22.5154	11.3055	22.7401	22.4283	11.3223	22.8433	22.4444	11.2972	22.6238	22.5008	11.3303	22.8431	22.4099	11.329	22.7374	22.3389	11.3248	22.7403	22.4242	11.3232	22.7549	22.3529	11.3266	22.6985	22.5093	11.3602	22.5221	22.3946
755	188.513	50	50.01	20	20.01	755	11.2994	22.8853	22.5217	11.2993	22.7338	22.429	11.3173	22.8451	22.444	11.2967	22.6265	22.5086	11.3288	22.8373	22.4202	11.3221	22.7378	22.3549	11.3195	22.7446	22.4316	11.3151	22.7589	22.3596	11.3221	22.6891	22.5104	11.3471	22.516	22.398
756	188.761	50	50.01	20	20.01	756	11.3018	22.8837	22.5178	11.3026	22.738	22.4245	11.3193	22.8431	22.4442	11.2943	22.6222	22.5026	11.3303	22.8395	22.4182	11.3216	22.7405	22.3477	11.3248	22.7392	22.4314	11.3237	22.7627	22.3596	11.3246	22.6945	22.5064	11.3505	22.5116	22.398
757	189.012	50	50.01	20	20.03	757	11.3013	22.8831	22.5228	11.2993	22.7349	22.4233	11.3134	22.8411	22.4465	11.2933	22.6278	22.5051	11.3264	22.8402	22.4144	11.3196	22.7414	22.3502	11.3152	22.7414	22.4296	11.316	22.7645	22.3517	11.3216	22.6916	22.5104	11.3476	22.5149	22.3939
758	189.264	50	50.01	20	19.99	758	11.299	22.8824	22.5217	11.2974	22.736	22.4265	11.3134	22.8444	22.4418	11.2909	22.6276	22.5075	11.324	22.8435	22.415	11.3206	22.7389	22.3473	11.3186	22.7376	22.4254	11.317	22.7589	22.3567	11.3206	22.6985	22.514	11.3515	22.5125	22.3953
759	189.514	50	50.01	20	19.99	759	11.2947	22.8779	22.5253	11.2979	22.7342	22.4224	11.309	22.8442	22.4494	11.2871	22.6229	22.5044	11.3196	22.8409	22.4132	11.3186	22.7378	22.3493	11.3138	22.741	22.4251	11.3131	22.7607	22.354	11.3181	22.6887	22.5075	11.3423	22.5131	22.3948
760	189.762	50	49.96	20	20.02	760	11.29	22.8741	22.5192	11.288	22.7342	22.4254	11.304	22.8404	22.4444	11.2794	22.6222	22.5068	11.3153	22.8364	22.415	11.3137	22.7387	22.3515	11.3071	22.7392	22.4301	11.3088	22.7582	22.3565	11.3091	22.6864	22.4994	11.3408	22.5172	22.3975
761	190.014	50	49.98	20	20	761	11.2829	22.8844	22.5266	11.2866	22.736	22.4263	11.3001	22.8406	22.4449	11.2784	22.6245	22.5073	11.3109	22.8352	22.4121	11.3072	22.7349	22.3421	11.3061	22.7329	22.4247	11.3045	22.7605	22.3535	11.3071	22.6842	22.5109	11.3317	22.5136	22.3933
762	190.262	50	50.01	20	20.02	762	11.2843	22.8777	22.5149	11.2904	22.7374	22.4278	11.3035	22.84	22.4422	11.2789	22.6204	22.5075	11.3148	22.8303	22.4144	11.3077	22.7327	22.3414	11.3042	22.7387	22.426	11.305	22.7567	22.3542	11.3046	22.6783	22.5048	11.3317	22.5134	22.3973
763	190.512	50	50.01	20	20.01	763	11.282	22.886	22.5212	11.2833	22.7371	22.4292	11.2996	22.8404	22.4391	11.2731	22.6218	22.5001	11.3085	22.8346	22.4126	11.3067	22.7405	22.3461	11.3028	22.7336	22.4238	11.3026	22.7612	22.3499	11.3076	22.6853	22.5026	11.3341	22.5082	22.3942
764	190.762	50	50.01	20	20.01	764	11.2782	22.8754	22.5147	11.2786	22.7302	22.426	11.2966	22.8418	22.4404	11.2697	22.6175	22.5048	11.308	22.8386	22.4171	11.3013	22.734	22.3477	11.2975	22.7403	22.4272	11.2964	22.7645	22.3522	11.3066	22.6927	22.5082	11.3307	22.5104	22.3984
765	191.012	50	49.98	20	20.01	765	11.2758	22.8721	22.5199	11.2749	22.7313	22.4238	11.2927	22.8413	22.4435	11.2688	22.6171	22.5003	11.3017	22.837	22.415	11.2998	22.7313	22.3446	11.299	22.7363	22.4263	11.2979	22.7594	22.3497	11.2976	22.6979	22.5077	11.3244	22.5163	22.4011
766	191.263	50	50.01	20	20.01	766	11.2706	22.8828	22.5203	11.2767	22.7383	22.4303	11.2922	22.8388	22.4422	11.2683	22.6218	22.5046	11.3017	22.8323	22.4137	11.2944	22.7356	22.3398	11.2908	22.7414	22.4296	11.2926	22.7551	22.3571	11.2941	22.6918	22.5024	11.3239	22.514	22.3957
767	191.512	50	49.98	20	20.02	767	11.2725	22.8826	22.5205	11.2711	22.7356	22.4267	11.2887	22.84	22.4429	11.2644	22.6227	22.5059	11.2973	22.8373	22.4155	11.2919	22.7331	22.3517	11.2913	22.7338	22.4296	11.2902	22.7549	22.3506	11.2921	22.6857	22.5008	11.3191	22.5104	22.3962
768	191.763	50	49.96	20	20.02	768	11.2649	22.8822	22.5167	11.2683	22.736	22.4292	11.2833	22.8388	22.4415	11.262	22.618	22.5046	11.2949	22.8316	22.4123	11.2899	22.7349	22.3517	11.2865	22.732	22.4215	11.2883	22.7558	22.3529	11.2926	22.6936	22.5093	11.3143	22.5145	22.3953
769	192.013	50	49.96	20	20.02	769	11.2621	22.8813	22.5181	11.2659	22.7333	22.4265	11.2853	22.8377	22.4422	11.2562	22.6215	22.5048	11.292	22.8379	22.4164	11.2894	22.7304	22.3459	11.2884	22.736	22.4236	11.2878	22.7535	22.3605	11.2916	22.6822	22.5109	11.3191	22.5145	22.393
770	192.262	50	50.01	20	20.01	770	11.2659	22.8795	22.5185	11.2645	22.7371	22.4254	11.2818	22.84	22.4397	11.2577	22.6218	22.5051	11.2901	22.8366	22.4137	11.2884	22.734	22.3354	11.2875	22.7416	22.4274	11.2835	22.7587	22.3464	11.2881	22.6844	22.508	11.3123	22.5163	22.4
771	192.513	50	50.01	20	20.01	771	11.2579	22.8786	22.5154	11.2598	22.7349	22.4231	11.2769	22.8359	22.4418	11.2509	22.6164	22.5033	11.2862	22.8343	22.4112	11.281	22.7309	22.3389	11.2788	22.7349	22.4278	11.2802	22.7553	22.3565	11.2821	22.6824	22.5026	11.3075	22.5136	22.3964
772	192.762	50	49.98	20	20.01	772	11.2593	22.8788	22.5152	11.2565	22.734	22.4229	11.2754	22.8375	22.4413	11.2485	22.6213	22.503	11.2828	22.8357	22.4144	11.2745	22.7374	22.3475	11.2712	22.7342	22.4272	11.272	22.749	22.3515	11.2716	22.6911	22.5082	11.3012	22.5138	22.3971
773	193.012	50	50.01	20	20.03	773	11.2564	22.8804	22.5122	11.2603	22.734	22.4274	11.2715	22.8366	22.4377	11.2446	22.6204	22.5033	11.2823	22.8301	22.4128	11.2745	22.7347	22.3374	11.2741	22.7297	22.422	11.2701	22.754	22.352	11.2761	22.6828	22.5059	11.3008	22.51	22.3946
774	193.262	50	49.98	20	20.01	774	11.255	22.8833	22.5217	11.256	22.7246	22.42	11.2705	22.8391	22.4368	11.2471	22.6209	22.5033	11.277	22.8325	22.411	11.275	22.7356	22.3392	11.2717	22.7282	22.4285	11.2711	22.763	22.345	11.2741	22.6869	22.5006	11.3046	22.5113	22.3975
775	193.514	50	49.98	20	20.01	775	11.2513	22.8826	22.5176	11.2494	22.7268	22.422	11.2656	22.8404	22.4426	11.2466	22.6184	22.5042	11.2736	22.8303	22.4105	11.2736	22.7342	22.347	11.2702	22.7327	22.4251	11.2687	22.7632	22.3542	11.2721	22.6902	22.4994	11.2945	22.5062	22.3919
776	193.762	50	49.96	20	20.01	776	11.2494	22.8718	22.5201	11.2527	22.7324	22.4278	11.269	22.8386	22.4402	11.2427	22.6224	22.4992	11.2755	22.8319	22.4137	11.278	22.7306	22.3455	11.2698	22.7324	22.4193	11.2687	22.756	22.356	11.2771	22.6927	22.5044	11.2969	22.5136	22.3993
777	194.011	50	50.01	20	20.01	777	11.247	22.8712	22.5183	11.2504	22.7309	22.4242	11.2631	22.8361	22.4415	11.2364	22.6229	22.5006	11.2693	22.8287	22.4146	11.2681	22.7327	22.3356	11.2631	22.73	22.429	11.2644	22.7605	22.3538	11.2666	22.6909	22.5001	11.2921	22.5118	22.3962
778	194.262	50	50.01	20	20.02	778	11.2446	22.8745	22.5293	11.2485	22.7354	22.4283	11.2616	22.8391	22.4442	11.2331	22.6159	22.4976	11.2659	22.831	22.413	11.2651	22.7318	22.3371	11.2631	22.7264	22.4245	11.2615	22.7477	22.3502	11.2651	22.6853	22.4992	11.2906	22.5089	22.3919
779	194.512	50	49.98	20	20.02	779	11.2404	22.8819	22.5167	11.2462	22.7241	22.4222	11.2601	22.8373	22.4386	11.2369	22.6186	22.5008	11.2702	22.835	22.415	11.2651	22.7333	22.3486	11.2631	22.7356	22.4265	11.262	22.7461	22.3531	11.2656	22.6896	22.4981	11.2906	22.5068	22.3912
780	194.762	50	50.01	20	20.01	780	11.2399	22.8808	22.5284	11.2457	22.7313	22.4254	11.2592	22.8368	22.4397	11.2355	22.6159	22.4997	11.2731	22.833	22.4157	11.2651	22.7331	22.3416	11.2631	22.7383	22.4211	11.2615	22.7594	22.3488	11.2646	22.6801	22.5066	11.2921	22.5127	22.3899
781	195.012	50	49.96	20	20.02	781	11.2409	22.8716	22.5239	11.24	22.7313	22.4227	11.2557	22.8343	22.4379	11.235	22.6186	22.5039	11.2649	22.831	22.4097	11.2627	22.7304	22.3488	11.2573	22.734	22.4229	11.2587	22.7486	22.3569	11.2646	22.6828	22.5042	11.2872	22.5113	22.3978
782	195.262	50	50.01	20	20.02	782	11.2385	22.8806	22.5172	11.2367	22.7291	22.4213	11.2527	22.837	22.4431	11.2326	22.6141	22.4994	11.2678	22.8339	22.4155	11.2651	22.7273	22.3437	11.2578	22.7306	22.42	11.2596	22.7607	22.352	11.2631	22.6866	22.503	11.2863	22.5077	22.3939
783	195.512	50	49.98	20	20.01	783	11.2324	22.8644	22.5194	11.2353	22.7259	22.4191	11.2508	22.8373	22.4469	11.2244	22.6215	22.499	11.2591	22.8303	22.4099	11.2532	22.7324	22.3464	11.2506	22.7365	22.4233	11.2467	22.7479	22.3542	11.2535	22.6752	22.5057	11.2771	22.5113	22.3924
784	195.764	50	49.98	20	20.01	784	11.2328	22.8658	22.5201	11.2334	22.7302	22.4215	11.2513	22.8343	22.4397	11.2254	22.6173	22.5019	11.2581	22.8319	22.4148	11.2572	22.7293	22.3392	11.252	22.7266	22.4215	11.251	22.7589	22.3497	11.2555	22.6801	22.501	11.2785	22.5048	22.3901
785	196.012	50	49.98	20	19.99	785	11.2309	22.8658	22.5176	11.232	22.7309	22.426	11.2478	22.8359	22.4433	11.2249	22.6164	22.5015	11.26	22.8352	22.4135	11.2542	22.7345	22.3441	11.2496	22.7358	22.424	11.2467	22.7508	22.3432	11.254	22.6759	22.5068	11.2776	22.5057	22.3962
786	196.262	50	50.01	20	20.01	786	11.2276	22.8768	22.5181	11.2259	22.7223	22.4229	11.2463	22.8328	22.4395	11.2254	22.6177	22.5024	11.2552	22.8321	22.4144	11.2493	22.7291	22.3394	11.2444	22.7333	22.4211	11.2458	22.7549	22.3535	11.2505	22.6822	22.5006	11.2732	22.5012	22.3971
787	196.511	50	49.98	20	20.02	787	11.2248	22.8707	22.516	11.233	22.7284	22.4274	11.2429	22.8348	22.4413	11.2172	22.618	22.5035	11.2552	22.8366	22.4103	11.2547	22.7297	22.3376	11.2429	22.7333	22.4224	11.2491	22.7439	22.3488	11.2515	22.6786	22.5086	11.2752	22.5075	22.3926
788	196.761	50	49.96	20	20.01	788	11.2196	22.8682	22.5156	11.2226	22.727	22.4182	11.237	22.8341	22.4411	11.2133	22.6211	22.5024	11.2455	22.826	22.4135	11.2443	22.7318	22.3347	11.2367	22.7257	22.4189	11.2395	22.7549	22.3529	11.238	22.6759	22.4983	11.2612	22.5104	22.3962
789	197.012	50	49.98	20	20.01	789	11.2272	22.8752	22.523	11.2231	22.73	22.4204	11.236	22.8332	22.4393	11.2133	22.6103	22.4974	11.2479	22.8281	22.4137	11.2458	22.7336	22.3434	11.2439	22.7291	22.4251	11.2405	22.7562	22.3508	11.245	22.6772	22.4967	11.2713	22.5053	22.3917
790	197.262	50	50.01	20	20	790	11.2201	22.8651	22.5163	11.2212	22.7239	22.4215	11.2365	22.8341	22.44	11.2138	22.6166	22.503	11.2494	22.8348	22.4079	11.2414	22.7309	22.3331	11.2396	22.7309	22.4242	11.2386	22.7598	22.3553	11.2435	22.6786	22.4988	11.2699	22.5048	22.3953
791	197.512	50	49.96	20	20.03	791	11.2187	22.8736	22.5167	11.2198	22.732	22.4231	11.234	22.8343	22.4406	11.2085	22.6137	22.4965	11.2455	22.829	22.4123	11.2374	22.7293	22.3333	11.2348	22.7244	22.4209	11.2386	22.7574	22.3499	11.2435	22.6848	22.4988	11.2641	22.5062	22.3852
792	197.762	50	50.01	20	20.01	792	11.2158	22.8651	22.5172	11.2165	22.7311	22.4198	11.2306	22.8352	22.4435	11.2051	22.6141	22.5021	11.2402	22.8278	22.4123	11.2364	22.7282	22.3342	11.2324	22.7324	22.4222	11.2305	22.752	22.3481	11.2375	22.6878	22.5098	11.2612	22.5017	22.396
793	198.014	50	50.01	20	20.03	793	11.2139	22.8642	22.5185	11.2146	22.7288	22.4213	11.232	22.8337	22.4391	11.2066	22.6166	22.5017	11.2445	22.8316	22.4108	11.2389	22.7286	22.3367	11.2324	22.73	22.422	11.2367	22.7513	22.3466	11.2355	22.688	22.5055	11.2626	22.5037	22.3933
794	198.264	50	49.98	20	20.01	794	11.2106	22.8694	22.5226	11.2146	22.7315	22.4191	11.2266	22.8337	22.4364	11.2041	22.6148	22.5017	11.2397	22.8265	22.4114	11.2334	22.732	22.3363	11.2324	22.7264	22.4182	11.229	22.7464	22.3468	11.236	22.6772	22.5073	11.2626	22.5033	22.3996
795	198.512	50	49.98	20	20.02	795	11.2073	22.8759	22.5205	11.2156	22.7241	22.422	11.2281	22.829	22.44	11.2027	22.6209	22.4992	11.2353	22.8296	22.4128	11.2319	22.7277	22.3405	11.2305	22.7228	22.4265	11.229	22.7569	22.3567	11.231	22.675	22.5017	11.2549	22.501	22.3908
796	198.762	50	49.96	20	20.01	796	11.2059	22.8732	22.5145	11.2066	22.7262	22.4209	11.2207	22.8323	22.4352	11.1979	22.6128	22.5008	11.2353	22.8258	22.4088	11.2319	22.7262	22.3354	11.2248	22.738	22.4184	11.2238	22.7488	22.3502	11.2275	22.6727	22.5059	11.2515	22.5053	22.393
797	199.012	50	50.01	20	20.02	797	11.204	22.8662	22.5118	11.2024	22.723	22.4227	11.2217	22.8301	22.4415	11.1964	22.6108	22.5037	11.2315	22.8249	22.407	11.228	22.7313	22.338	11.2195	22.7212	22.424	11.2204	22.749	22.3504	11.224	22.6799	22.5057	11.2462	22.5035	22.3845
798	199.262	50	50.01	20	20.01	798	11.2078	22.866	22.5077	11.2052	22.7244	22.4236	11.2192	22.8343	22.4384	11.1921	22.6117	22.5035	11.2261	22.8254	22.4112	11.222	22.7333	22.3369	11.2166	22.7324	22.4198	11.2176	22.749	22.3486	11.22	22.6819	22.5042	11.2438	22.5037	22.3861
799	199.512	50	49.98	20	20.02	799	11.2007	22.8694	22.5118	11.2047	22.7259	22.4274	11.2187	22.8346	22.4382	11.1993	22.6135	22.5017	11.229	22.8332	22.4074	11.228	22.7262	22.3421	11.2219	22.7246	22.4207	11.218	22.7558	22.3533	11.224	22.6822	22.5015	11.2486	22.5019	22.3895
800	199.762	50	49.96	20	20	800	11.204	22.8637	22.5165	11.2024	22.7226	22.4198	11.2192	22.8319	22.4404	11.1945	22.6128	22.499	11.2295	22.8265	22.4076	11.2211	22.732	22.3378	11.22	22.7284	22.4236	11.2214	22.7441	22.3457	11.225	22.6842	22.5062	11.2472	22.5044	22.389
801	200.011	50	50.01	20	20.02	801	11.1988	22.8691	22.5237	11.2005	22.7217	22.4242	11.2143	22.8305	22.44	11.1921	22.6112	22.4972	11.2271	22.8296	22.4148	11.224	22.7318	22.3345	11.2181	22.723	22.4211	11.2171	22.7506	22.3495	11.221	22.6759	22.4976	11.2457	22.5077	22.398
802	200.262	50	49.98	20	20.01	802	11.1965	22.8653	22.5253	11.2	22.7237	22.4182	11.2118	22.8341	22.444	11.1863	22.6128	22.5015	11.2218	22.8285	22.4126	11.2186	22.7255	22.3322	11.2147	22.7279	22.4245	11.2166	22.7446	22.3488	11.2255	22.6781	22.5057	11.2447	22.501	22.3964
803	200.512	50	49.96	20	20.03	803	11.195	22.8662	22.5147	11.1939	22.7266	22.4283	11.2108	22.8301	22.4404	11.1858	22.6207	22.4974	11.2237	22.8296	22.4101	11.2121	22.7311	22.345	11.2118	22.7235	22.4224	11.2137	22.7495	22.3565	11.217	22.6752	22.4949	11.2394	22.5044	22.3928
804	200.762	50	49.96	20	20.02	804	11.1922	22.8655	22.5127	11.1887	22.7279	22.4227	11.2074	22.8328	22.4395	11.1829	22.6099	22.4981	11.2155	22.8325	22.4114	11.2141	22.7309	22.3414	11.2109	22.7264	22.4211	11.2099	22.745	22.3497	11.213	22.684	22.5003	11.2356	22.5039	22.3942
805	201.014	50	49.98	20	20.01	805	11.1903	22.8651	22.5156	11.1916	22.7187	22.4218	11.2079	22.8319	22.4431	11.1858	22.6105	22.4976	11.2184	22.8245	22.4117	11.2146	22.7327	22.3441	11.209	22.7313	22.4209	11.2104	22.7446	22.352	11.2115	22.6754	22.5057	11.2385	22.4974	22.3915
806	201.262	50	50.01	20	20.01	806	11.1889	22.866	22.5192	11.1873	22.7226	22.422	11.2039	22.8334	22.4391	11.1796	22.6123	22.4963	11.2169	22.8283	22.4135	11.2131	22.7311	22.345	11.2075	22.7244	22.4258	11.2066	22.7434	22.3486	11.2125	22.673	22.4994	11.237	22.5086	22.3917
807	201.512	50	49.98	20	20	807	11.1851	22.8732	22.5149	11.1887	22.7172	22.4213	11.2074	22.835	22.4397	11.182	22.615	22.4967	11.2174	22.8285	22.4079	11.2131	22.7288	22.3354	11.207	22.7291	22.4207	11.2037	22.7468	22.3502	11.2145	22.6721	22.4983	11.2341	22.5042	22.3919
808	201.761	50	49.98	20	20	808	11.1884	22.8624	22.512	11.185	22.725	22.4209	11.201	22.8294	22.4404	11.1791	22.6063	22.4949	11.2164	22.829	22.4097	11.2102	22.7232	22.3461	11.2046	22.7232	22.4213	11.2037	22.7457	22.3533	11.2095	22.673	22.5046	11.2346	22.5086	22.3915
809	202.014	50	49.96	20	20.02	809	11.1804	22.8664	22.5154	11.1807	22.7232	22.4218	11.1985	22.8316	22.4429	11.1704	22.6103	22.4972	11.2072	22.8276	22.4079	11.2027	22.7266	22.343	11.1965	22.7228	22.4195	11.197	22.7565	22.349	11.1985	22.6817	22.5037	11.2187	22.5082	22.3908
810	202.262	50	49.96	20	20.01	810	11.1813	22.8669	22.5203	11.1826	22.719	22.4173	11.1985	22.8296	22.4402	11.1714	22.6126	22.4994	11.2068	22.8308	22.4063	11.2052	22.7241	22.3421	11.1999	22.7273	22.4254	11.2013	22.7459	22.3522	11.204	22.6804	22.5026	11.2269	22.5044	22.393
811	202.513	50	49.98	20	20.02	811	11.1771	22.864	22.5122	11.1878	22.7221	22.422	11.198	22.8314	22.4395	11.1733	22.6171	22.4961	11.2058	22.8276	22.4092	11.2007	22.7255	22.336	11.1979	22.7347	22.4233	11.2018	22.7428	22.3441	11.199	22.6887	22.5048	11.2264	22.5003	22.3928
812	202.763	50	50.01	20	20.03	812	11.1823	22.8734	22.5113	11.1812	22.7226	22.4193	11.197	22.8308	22.4377	11.1757	22.6139	22.4981	11.2106	22.8276	22.4074	11.2012	22.7223	22.3443	11.1989	22.7286	22.4254	11.198	22.7486	22.3486	11.201	22.6736	22.5006	11.224	22.5055	22.3926
813	203.012	50	50.01	20	20.02	813	11.1743	22.8608	22.5167	11.1779	22.7185	22.4236	11.1936	22.8269	22.4397	11.169	22.6184	22.4992	11.2009	22.829	22.4117	11.1998	22.7279	22.3459	11.197	22.7262	22.4198	11.1984	22.7515	22.3484	11.201	22.6718	22.4965	11.2216	22.5053	22.3883
814	203.262	50	49.98	20	20.01	814	11.1752	22.8754	22.5235	11.1793	22.7253	22.4218	11.1921	22.8292	22.4395	11.1704	22.6074	22.4981	11.2024	22.8265	22.4105	11.1988	22.7239	22.3421	11.1956	22.7181	22.4173	11.1951	22.7412	22.3504	11.2	22.6835	22.4958	11.223	22.5026	22.3863
815	203.512	50	50.01	20	20.02	815	11.1733	22.8664	22.5131	11.1746	22.7282	22.4224	11.1926	22.8283	22.4453	11.1656	22.6128	22.5006	11.2	22.8287	22.4117	11.1963	22.7248	22.3412	11.1908	22.7244	22.4233	11.1975	22.7421	22.3475	11.1975	22.673	22.5042	11.223	22.501	22.3917
816	203.761	50	50.01	20	20.02	816	11.1738	22.8667	22.5172	11.1727	22.7214	22.424	11.1911	22.8301	22.4388	11.1636	22.6128	22.4929	11.199	22.8258	22.4108	11.1978	22.7248	22.3385	11.1951	22.7205	22.4189	11.1913	22.7437	22.3499	11.1965	22.6837	22.4965	11.2192	22.4985	22.389
817	204.012	50	50.01	20	20	817	11.1705	22.8671	22.5089	11.1694	22.7241	22.4236	11.1872	22.8314	22.4406	11.1603	22.6108	22.4988	11.1975	22.8263	22.4119	11.1933	22.7309	22.3434	11.1908	22.7232	22.4202	11.187	22.7419	22.347	11.189	22.6705	22.5017	11.2148	22.5006	22.3906
818	204.263	50	49.96	20	20	818	11.1686	22.8642	22.514	11.1704	22.7205	22.4186	11.1877	22.8292	22.4384	11.1608	22.6137	22.4992	11.1961	22.8269	22.4121	11.1889	22.727	22.3345	11.1888	22.7226	22.4184	11.1874	22.7551	22.3446	11.195	22.6795	22.4988	11.2177	22.4985	22.3987
819	204.513	40	40.12	20	20	819	10.563	22.8213	22.4927	10.5619	22.6745	22.3917	10.5713	22.7825	22.4164	10.5509	22.5668	22.4738	10.5469	22.7764	22.3796	10.5544	22.6727	22.3028	10.556	22.6754	22.3912	10.5565	22.699	22.3214	10.5369	22.6321	22.4642	10.5934	22.453	22.3618
820	204.764	40	40	20	20.01	820	10.2957	22.7951	22.4716	10.3025	22.6557	22.3807	10.3105	22.7571	22.3969	10.2982	22.5389	22.4561	10.2955	22.754	22.3641	10.3078	22.6559	22.2916	10.307	22.6566	22.3764	10.3103	22.6819	22.3048	10.2977	22.6018	22.4507	10.3519	22.4303	22.3502
821	205.012	40	39.97	20	20.01	821	10.1596	22.7836	22.4669	10.1618	22.6426	22.3715	10.1709	22.7398	22.3818	10.1594	22.5273	22.4474	10.1642	22.7358	22.3544	10.1731	22.6397	22.2905	10.172	22.6386	22.367	10.1755	22.6608	22.2972	10.1666	22.5917	22.448	10.2134	22.415	22.3452
822	205.264	40	40	20	20.01	822	10.0623	22.7758	22.4588	10.0668	22.6276	22.3695	10.0757	22.7356	22.3816	10.0654	22.5187	22.4485	10.0716	22.7329	22.3497	10.076	22.6247	22.277	10.0777	22.6341	22.3616	10.0775	22.6539	22.2873	10.0695	22.5688	22.4435	10.1192	22.4121	22.3367
823	205.512	40	40.02	20	20	823	9.99334	22.7565	22.4525	9.99663	22.6227	22.3625	10.0072	22.7268	22.3735	9.99401	22.5044	22.4397	10.0024	22.7248	22.3499	10.0111	22.6229	22.273	10.015	22.6213	22.3591	10.0159	22.64	22.2918	10.0099	22.5836	22.4391	10.0521	22.3993	22.33
824	205.762	40	39.97	20	20	824	9.93572	22.7544	22.4494	9.94204	22.6215	22.3591	9.95297	22.7181	22.3825	9.93856	22.5059	22.4341	9.94955	22.7232	22.3461	9.95418	22.6153	22.27	9.95564	22.6135	22.3598	9.95899	22.6478	22.2891	9.95339	22.5672	22.4375	9.99753	22.3973	22.3257
825	206.012	40	39.97	20	20.01	825	9.8899	22.749	22.4521	9.89356	22.6079	22.3538	9.90465	22.7116	22.3715	9.88842	22.4988	22.433	9.90692	22.7116	22.3403	9.91011	22.613	22.2765	9.91016	22.6079	22.3565	9.91311	22.6435	22.2882	9.90785	22.5618	22.4355	9.94297	22.3895	22.3268
826	206.262	40	39.97	20	20.02	826	9.85116	22.7475	22.4415	9.85497	22.6105	22.3504	9.86668	22.7077	22.3692	9.8513	22.4909	22.429	9.86187	22.7118	22.3351	9.86652	22.6054	22.2696	9.86804	22.6043	22.3513	9.87104	22.6357	22.2882	9.86681	22.5636	22.4278	9.90338	22.385	22.3226
827	206.512	40	40.02	20	20	827	9.81574	22.7349	22.44	9.81967	22.6036	22.3499	9.83019	22.7062	22.3695	9.81562	22.4941	22.4323	9.82844	22.7035	22.3387	9.83532	22.6018	22.2747	9.83261	22.604	22.3515	9.83615	22.6254	22.2801	9.83278	22.5571	22.4274	9.86523	22.3854	22.3228
828	206.762	40	39.97	20	20.02	828	9.7855	22.7459	22.4364	9.7872	22.5978	22.3479	9.8011	22.7006	22.3713	9.78476	22.4835	22.4242	9.79985	22.7042	22.3412	9.8066	22.5973	22.2685	9.80484	22.6054	22.347	9.81082	22.6207	22.2826	9.80075	22.5535	22.4204	9.83481	22.378	22.3178
829	207.012	40	40	20	20.02	829	9.75622	22.7286	22.4395	9.75755	22.5966	22.3475	9.772	22.7037	22.367	9.75584	22.4792	22.4314	9.77369	22.6947	22.334	9.77589	22.596	22.259	9.77516	22.5987	22.3533	9.77305	22.6195	22.2779	9.77172	22.5526	22.4211	9.80101	22.376	22.3221
830	207.261	40	40	20	20.02	830	9.73024	22.7331	22.4413	9.73214	22.5998	22.3448	9.74834	22.6992	22.363	9.73077	22.4759	22.424	9.74608	22.6943	22.3333	9.74816	22.5951	22.2635	9.74835	22.5901	22.3452	9.7525	22.6144	22.2743	9.7472	22.5443	22.415	9.77783	22.3717	22.3152
831	207.513	40	40	20	20.01	831	9.70709	22.7297	22.4361	9.71143	22.5897	22.3452	9.72418	22.6967	22.3627	9.70714	22.4801	22.4231	9.72476	22.6875	22.3279	9.72637	22.5919	22.2689	9.72537	22.5906	22.3452	9.72669	22.6218	22.2779	9.72568	22.5499	22.42	9.75514	22.3695	22.3174
832	207.764	40	40	20	20.03	832	9.68442	22.7336	22.4368	9.68602	22.5865	22.3416	9.70741	22.6932	22.363	9.68255	22.477	22.4265	9.70005	22.6848	22.332	9.70656	22.5888	22.2588	9.70048	22.5924	22.3488	9.70088	22.6135	22.2734	9.70116	22.5493	22.4222	9.72617	22.3706	22.31
833	208.014	40	40	20	20.02	833	9.66458	22.7226	22.4332	9.66672	22.5856	22.3369	9.68226	22.6936	22.3634	9.66086	22.4736	22.4224	9.68358	22.6891	22.3266	9.68476	22.5798	22.2642	9.6799	22.5919	22.3455	9.68606	22.6036	22.2718	9.68364	22.5347	22.4162	9.71168	22.3652	22.3167
834	208.262	40	39.97	20	20.01	834	9.64852	22.73	22.4319	9.6479	22.5892	22.3421	9.66057	22.6889	22.3587	9.64447	22.4707	22.422	9.66226	22.6878	22.3297	9.66495	22.5865	22.2539	9.66123	22.585	22.3351	9.66503	22.6157	22.2727	9.66663	22.5389	22.4162	9.69237	22.3661	22.3086
835	208.513	40	39.97	20	20.01	835	9.62584	22.719	22.4368	9.63001	22.5825	22.3358	9.64084	22.6884	22.3591	9.62518	22.4716	22.4195	9.64434	22.6855	22.3259	9.64415	22.5838	22.2577	9.64016	22.5829	22.3345	9.64591	22.6045	22.2745	9.64611	22.5291	22.4202	9.67498	22.3616	22.3129
836	208.762	40	39.97	20	20.01	836	9.61073	22.7185	22.4301	9.61307	22.5856	22.3432	9.62901	22.688	22.358	9.60927	22.4689	22.4207	9.63174	22.6815	22.3194	9.63425	22.5789	22.2494	9.63154	22.58	22.3345	9.63539	22.602	22.2725	9.6301	22.5295	22.4186	9.65519	22.3589	22.3091
837	209.014	40	39.97	20	20.02	837	9.59845	22.7199	22.4375	9.60036	22.5751	22.3407	9.61323	22.6851	22.3585	9.59095	22.4696	22.4182	9.61333	22.6804	22.3331	9.61543	22.5735	22.2485	9.6124	22.5776	22.3385	9.62153	22.6004	22.2669	9.61859	22.5311	22.4186	9.6436	22.3585	22.3091
838	209.262	40	40.02	20	20	838	9.58144	22.7192	22.4272	9.58624	22.5742	22.3425	9.59795	22.6837	22.3547	9.5842	22.4669	22.4207	9.60074	22.6774	22.3257	9.60552	22.5807	22.2548	9.60043	22.5818	22.3358	9.6048	22.6029	22.2655	9.60307	22.5354	22.4144	9.62911	22.3578	22.3064
839	209.511	40	40.02	20	20	839	9.56916	22.7163	22.4281	9.57354	22.5737	22.3347	9.58562	22.6824	22.3556	9.56877	22.4613	22.4177	9.58862	22.6781	22.3279	9.59215	22.5744	22.2496	9.59325	22.5776	22.3374	9.5919	22.5989	22.2642	9.59306	22.5338	22.4092	9.61366	22.3587	22.3077
840	209.762	40	39.97	20	20.02	840	9.55641	22.7136	22.4321	9.55895	22.571	22.3338	9.5728	22.6804	22.3607	9.55431	22.4629	22.4195	9.57118	22.6734	22.3253	9.57779	22.5715	22.2512	9.57601	22.5735	22.3329	9.57803	22.5987	22.2631	9.58105	22.5279	22.4088	9.59966	22.3504	22.3089
841	210.013	40	39.95	20	20.01	841	9.54696	22.7111	22.4283	9.54906	22.5704	22.3354	9.55948	22.6761	22.3549	9.5437	22.4548	22.4159	9.56246	22.6664	22.3217	9.56392	22.5731	22.2485	9.56261	22.571	22.3439	9.56943	22.5987	22.2622	9.56604	22.5246	22.4123	9.58807	22.3488	22.3019
842	210.262	40	39.97	20	20.01	842	9.53562	22.7116	22.4245	9.53824	22.5708	22.3349	9.55061	22.6747	22.3571	9.52972	22.4543	22.4171	9.55132	22.6707	22.325	9.55253	22.5719	22.2507	9.54968	22.5751	22.3349	9.55366	22.6047	22.2669	9.55553	22.5279	22.4128	9.57745	22.3497	22.31
843	210.513	40	40	20	20.01	843	9.5172	22.712	22.4294	9.52412	22.5769	22.3369	9.53976	22.6732	22.3542	9.51815	22.4633	22.4101	9.53969	22.6721	22.3219	9.53965	22.5672	22.2456	9.53867	22.5675	22.3374	9.53979	22.5973	22.2602	9.53701	22.5279	22.4112	9.55717	22.3533	22.3026
844	210.762	40	40	20	20.03	844	9.51248	22.7048	22.4249	9.51753	22.5742	22.336	9.53138	22.6736	22.3565	9.51574	22.4613	22.418	9.53243	22.6752	22.3235	9.5352	22.5677	22.2462	9.52766	22.5719	22.3356	9.53693	22.5868	22.2646	9.53501	22.5203	22.4112	9.5533	22.3502	22.2999
845	211.013	40	40.02	20	20	845	9.49925	22.71	22.4258	9.50671	22.5688	22.3304	9.51708	22.6712	22.3524	9.49935	22.4602	22.4137	9.51838	22.6723	22.3196	9.52083	22.5719	22.2478	9.51617	22.569	22.3349	9.52259	22.5962	22.2678	9.5195	22.5165	22.4137	9.53737	22.3459	22.2985
846	211.263	40	39.97	20	20.01	846	9.49075	22.7037	22.424	9.49541	22.5688	22.3286	9.50524	22.6696	22.3499	9.48826	22.4584	22.4135	9.50966	22.6714	22.3235	9.50944	22.5681	22.2429	9.50803	22.5704	22.3297	9.51207	22.5915	22.2651	9.51149	22.5264	22.4074	9.53013	22.3502	22.3001
847	211.514	40	40	20	20.02	847	9.48083	22.7098	22.4269	9.48365	22.5717	22.3306	9.50081	22.6783	22.3542	9.47813	22.4532	22.4097	9.5053	22.6712	22.3223	9.50449	22.5634	22.2411	9.49846	22.565	22.3342	9.50251	22.5948	22.2557	9.50699	22.5192	22.411	9.52095	22.3475	22.2997
848	211.762	40	39.97	20	20.02	848	9.47374	22.7048	22.4242	9.47894	22.5648	22.3286	9.49341	22.6732	22.3441	9.47186	22.4525	22.4146	9.49367	22.6712	22.3149	9.49558	22.5632	22.2444	9.49176	22.5663	22.3273	9.50155	22.5935	22.2579	9.49498	22.5248	22.4074	9.51274	22.347	22.3062
849	212.012	40	40.02	20	20.01	849	9.46619	22.7042	22.4233	9.46623	22.5648	22.3212	9.48306	22.6712	22.3544	9.46367	22.4525	22.4117	9.49318	22.6685	22.3221	9.48716	22.5668	22.2492	9.48362	22.5666	22.3309	9.49056	22.5921	22.2615	9.48947	22.5169	22.4094	9.50598	22.3423	22.3033
850	212.262	40	40	20	20	850	9.4591	22.7082	22.424	9.45917	22.5641	22.3279	9.47319	22.668	22.3439	9.45692	22.453	22.4148	9.47574	22.6687	22.3149	9.47775	22.5634	22.2395	9.47261	22.5645	22.3327	9.47957	22.5944	22.2626	9.47996	22.5262	22.4092	9.5026	22.3484	22.3021
851	212.512	40	39.97	20	20	851	9.4506	22.7055	22.4276	9.4507	22.5675	22.3324	9.46383	22.6707	22.3524	9.44535	22.4519	22.4139	9.47235	22.6617	22.3199	9.47131	22.5648	22.2413	9.4683	22.5627	22.334	9.47287	22.5865	22.2615	9.47045	22.5201	22.4108	9.49102	22.3378	22.2952
852	212.763	40	40	20	20.01	852	9.43784	22.6981	22.4249	9.44364	22.5645	22.3327	9.46185	22.6705	22.3522	9.44101	22.4539	22.4108	9.46702	22.6581	22.321	9.46091	22.5645	22.2485	9.45872	22.5589	22.3293	9.46284	22.5903	22.2588	9.46545	22.5152	22.4074	9.48136	22.3356	22.3026
853	213.012	40	40.02	20	20	853	9.4369	22.6952	22.4233	9.4347	22.5594	22.3311	9.45199	22.6633	22.347	9.4304	22.446	22.4105	9.45104	22.662	22.3163	9.45447	22.5571	22.2476	9.45154	22.5675	22.3255	9.45232	22.5881	22.2579	9.45394	22.5082	22.4085	9.4688	22.3383	22.3003
854	213.262	40	40.02	20	19.99	854	9.42651	22.7039	22.4269	9.42905	22.5612	22.3235	9.44361	22.666	22.349	9.42751	22.4465	22.4105	9.44619	22.6644	22.3158	9.44704	22.563	22.2375	9.44532	22.5607	22.3302	9.44945	22.5863	22.2588	9.44843	22.5107	22.4034	9.46398	22.3369	22.2954
855	213.513	40	40.02	20	20.01	855	9.41517	22.7059	22.4272	9.42058	22.5609	22.3295	9.43523	22.6669	22.3455	9.41931	22.4456	22.4034	9.44086	22.6626	22.3143	9.44159	22.5587	22.2474	9.43718	22.5607	22.3273	9.44372	22.5877	22.2563	9.44293	22.5156	22.407	9.45673	22.3374	22.297
856	213.764	40	40	20	20.01	856	9.41234	22.6965	22.4238	9.41305	22.5609	22.3275	9.43227	22.6682	22.3526	9.4116	22.4435	22.4092	9.43311	22.6579	22.314	9.43615	22.5618	22.2411	9.42952	22.5558	22.3284	9.43607	22.582	22.2568	9.43492	22.5183	22.4049	9.4519	22.3414	22.2954
857	214.013	40	40	20	20.02	857	9.40005	22.7017	22.4233	9.40552	22.5589	22.3257	9.41945	22.6691	22.3522	9.40485	22.446	22.4076	9.42681	22.6561	22.3167	9.42723	22.5603	22.2409	9.42617	22.5618	22.3288	9.43081	22.5863	22.2611	9.43192	22.5111	22.4031	9.44659	22.3419	22.2985
858	214.262	40	40	20	20.02	858	9.40053	22.6992	22.4218	9.40317	22.5614	22.3284	9.41649	22.6646	22.3488	9.39617	22.4415	22.407	9.41712	22.662	22.3149	9.42327	22.552	22.2409	9.41659	22.5517	22.3273	9.41791	22.5841	22.2568	9.41891	22.5185	22.4054	9.4379	22.3338	22.2963
859	214.512	40	40.02	20	20	859	9.39108	22.6963	22.424	9.39423	22.5589	22.3338	9.40515	22.664	22.3495	9.3899	22.4483	22.4058	9.41906	22.6572	22.3104	9.41435	22.5571	22.2501	9.41037	22.563	22.3248	9.41504	22.58	22.2561	9.41591	22.5165	22.4043	9.43066	22.3371	22.2923
860	214.762	40	40.02	20	20.02	860	9.3873	22.6947	22.4222	9.39046	22.5569	22.3275	9.4086	22.6611	22.3473	9.38846	22.4458	22.4123	9.40937	22.6579	22.3136	9.40891	22.5538	22.2494	9.40798	22.5594	22.3306	9.41217	22.5793	22.2577	9.4094	22.512	22.4009	9.4268	22.3284	22.2972
861	215.012	40	39.97	20	20	861	9.37785	22.7006	22.4233	9.38293	22.5587	22.3255	9.40071	22.6606	22.3416	9.38074	22.4415	22.4067	9.40404	22.6595	22.3136	9.40148	22.5553	22.2375	9.3984	22.5565	22.3268	9.40548	22.5843	22.2595	9.4049	22.5138	22.4022	9.42004	22.338	22.2988
862	215.261	40	39.97	20	20	862	9.37313	22.697	22.4213	9.37587	22.5587	22.327	9.38838	22.6613	22.3522	9.3711	22.4442	22.4067	9.39774	22.6588	22.3118	9.39752	22.5542	22.2402	9.39266	22.5618	22.3286	9.39687	22.5778	22.2584	9.39639	22.5149	22.3996	9.41424	22.3358	22.2961
863	215.512	40	40	20	20.01	863	9.36888	22.688	22.411	9.37352	22.5562	22.3205	9.38789	22.6588	22.3385	9.36821	22.4424	22.4101	9.38902	22.6626	22.316	9.39108	22.5549	22.2453	9.385	22.5547	22.3288	9.39162	22.5753	22.2536	9.38788	22.5118	22.4065	9.40362	22.3333	22.3008
864	215.762	40	40	20	20.01	864	9.36227	22.6952	22.4186	9.36552	22.5533	22.3208	9.38	22.6536	22.3401	9.3629	22.4429	22.4099	9.38709	22.6611	22.3086	9.38612	22.5551	22.2478	9.38165	22.5506	22.3275	9.38875	22.5827	22.2501	9.38488	22.5158	22.4036	9.40314	22.3306	22.3003
865	216.012	40	40.04	20	20.03	865	9.35943	22.6898	22.4224	9.36269	22.5524	22.3255	9.38247	22.6622	22.3515	9.3576	22.4476	22.4101	9.38369	22.6514	22.3154	9.38365	22.552	22.2393	9.37638	22.5466	22.3279	9.38349	22.5829	22.2539	9.38488	22.5116	22.4027	9.39831	22.3291	22.299
866	216.262	40	40	20	20.03	866	9.35518	22.6889	22.4153	9.35563	22.5549	22.3226	9.36915	22.6595	22.3432	9.3523	22.4406	22.4092	9.37546	22.6579	22.3111	9.3777	22.5457	22.248	9.37303	22.554	22.3262	9.37728	22.5834	22.2525	9.37787	22.4965	22.4036	9.39107	22.3322	22.2943
867	216.511	40	40	20	19.98	867	9.34668	22.6893	22.4211	9.35234	22.558	22.3266	9.36767	22.6611	22.3535	9.34844	22.4382	22.4016	9.36916	22.6575	22.3163	9.3678	22.5533	22.2393	9.36537	22.5459	22.3178	9.36437	22.5755	22.2552	9.36686	22.4994	22.4018	9.38334	22.3277	22.2891
868	216.764	40	40.02	20	20.02	868	9.34243	22.6848	22.42	9.34575	22.5547	22.3239	9.36718	22.6597	22.3441	9.34314	22.4364	22.4058	9.36722	22.653	22.3086	9.36582	22.5529	22.2382	9.36202	22.5479	22.3235	9.36628	22.5796	22.2584	9.36936	22.5057	22.3973	9.38093	22.3282	22.29
869	217.012	40	40	20	20.03	869	9.34101	22.6992	22.4186	9.34199	22.5562	22.3226	9.35781	22.6626	22.3437	9.3388	22.4404	22.407	9.36238	22.6505	22.3111	9.36136	22.5551	22.2467	9.35484	22.5517	22.3273	9.3615	22.5814	22.2561	9.36236	22.514	22.4018	9.3761	22.3318	22.2958
870	217.262	40	40	20	20.02	870	9.33298	22.6889	22.4211	9.33352	22.5493	22.3244	9.35387	22.6572	22.3421	9.32964	22.4406	22.4036	9.35559	22.655	22.3116	9.3569	22.5547	22.2429	9.35245	22.5511	22.3214	9.35672	22.5802	22.2577	9.35936	22.5006	22.4018	9.3703	22.3297	22.2916
871	217.512	40	40	20	20.01	871	9.33109	22.6934	22.4222	9.3321	22.5506	22.3212	9.34696	22.6579	22.3511	9.32626	22.4391	22.4025	9.3522	22.6503	22.3131	9.35146	22.5481	22.2409	9.34766	22.5513	22.3223	9.35433	22.5825	22.2545	9.35735	22.5095	22.4083	9.36692	22.3306	22.2956
872	217.763	40	40	20	20.01	872	9.32117	22.6941	22.4157	9.32928	22.5493	22.3259	9.34647	22.6572	22.3504	9.32578	22.4382	22.4074	9.34639	22.6469	22.3116	9.34997	22.5452	22.2341	9.34335	22.5524	22.3282	9.34764	22.5778	22.2548	9.35235	22.5136	22.4061	9.36161	22.3286	22.2914
873	218.015	40	39.97	20	20.01	873	9.32117	22.6869	22.4182	9.32222	22.5475	22.3239	9.34499	22.657	22.3515	9.31855	22.4346	22.4025	9.34736	22.6505	22.312	9.34353	22.5441	22.2424	9.34239	22.549	22.3226	9.34716	22.5706	22.2548	9.34434	22.5037	22.3939	9.36161	22.3286	22.2902
874	218.262	40	40	20	20	874	9.31267	22.6958	22.4218	9.32128	22.5513	22.319	9.33365	22.6584	22.3466	9.32048	22.4366	22.4085	9.33912	22.6494	22.3116	9.33808	22.5508	22.2442	9.33473	22.5425	22.3192	9.3419	22.5829	22.2494	9.34184	22.5071	22.4027	9.3592	22.3246	22.2893
875	218.513	40	40.02	20	20.01	875	9.30983	22.688	22.4117	9.31798	22.5524	22.3212	9.33069	22.6568	22.3481	9.3118	22.4406	22.4074	9.33573	22.6521	22.3111	9.34155	22.5479	22.233	9.3309	22.5515	22.3174	9.33808	22.5825	22.255	9.33684	22.5059	22.3971	9.35437	22.3297	22.2934
876	218.764	40	40.02	20	20.02	876	9.30511	22.6954	22.4168	9.31328	22.552	22.3244	9.33069	22.6554	22.3497	9.30746	22.4332	22.4058	9.33089	22.6545	22.31	9.33165	22.5486	22.2431	9.32612	22.554	22.3196	9.3333	22.5666	22.2563	9.33483	22.5138	22.402	9.34809	22.3322	22.2918
877	219.012	40	40	20	20.02	877	9.30416	22.6862	22.4153	9.30716	22.5531	22.323	9.32132	22.6514	22.3425	9.30071	22.435	22.4036	9.3241	22.6478	22.3125	9.33016	22.5437	22.2429	9.32181	22.5455	22.3178	9.32661	22.5661	22.2552	9.32783	22.499	22.4016	9.34326	22.3268	22.2938
878	219.263	40	39.95	20	20.01	878	9.30086	22.686	22.4191	9.29963	22.5547	22.3223	9.31886	22.655	22.3473	9.30071	22.4332	22.4065	9.3212	22.6478	22.3082	9.32768	22.549	22.2431	9.31702	22.5484	22.3203	9.32422	22.5713	22.2476	9.32282	22.5044	22.4004	9.34085	22.3253	22.2945
879	219.512	40	40	20	20.02	879	9.2985	22.688	22.4193	9.29963	22.5421	22.3232	9.31343	22.653	22.3473	9.2983	22.4364	22.4054	9.31684	22.6478	22.3057	9.32025	22.5448	22.2348	9.3151	22.5421	22.3235	9.31992	22.5749	22.251	9.32132	22.5064	22.4031	9.33409	22.3253	22.292
880	219.762	40	40	20	20.01	880	9.29047	22.6813	22.4207	9.29634	22.5522	22.3235	9.31048	22.6557	22.3459	9.29299	22.4373	22.4038	9.31635	22.6483	22.3134	9.31728	22.5461	22.2429	9.31223	22.5504	22.3228	9.31896	22.571	22.2496	9.31782	22.5107	22.4034	9.33361	22.3268	22.2947
881	220.012	40	40.02	20	20.01	881	9.2881	22.6837	22.4166	9.29398	22.5466	22.325	9.30998	22.6521	22.3484	9.28962	22.4348	22.4002	9.31781	22.6469	22.308	9.31629	22.5499	22.2426	9.3084	22.5479	22.3284	9.31514	22.5699	22.2494	9.31632	22.5064	22.3998	9.32636	22.3304	22.2925
882	220.263	40	40.02	20	20.02	882	9.28149	22.6914	22.4166	9.2841	22.5499	22.3248	9.30259	22.655	22.3461	9.28142	22.435	22.4058	9.30957	22.6532	22.3095	9.30391	22.5434	22.2402	9.29835	22.5459	22.3221	9.30462	22.5677	22.2462	9.3018	22.4967	22.402	9.31767	22.3221	22.2909
883	220.512	40	40	20	20.01	883	9.27913	22.6831	22.4207	9.28504	22.5488	22.3226	9.30061	22.6534	22.3477	9.27998	22.4314	22.4052	9.30618	22.6469	22.3102	9.30391	22.541	22.2438	9.29643	22.5443	22.3192	9.30606	22.5776	22.2494	9.30631	22.4936	22.3957	9.3196	22.3217	22.29
884	220.764	40	39.97	20	20.01	884	9.27393	22.6857	22.4207	9.28033	22.5448	22.3259	9.29568	22.6539	22.3488	9.27564	22.431	22.402	9.30424	22.6471	22.3068	9.30144	22.5475	22.2406	9.29404	22.5452	22.3203	9.30128	22.5675	22.248	9.3013	22.503	22.3978	9.31284	22.3221	22.2945
885	221.013	40	40.02	20	20.01	885	9.27346	22.6889	22.4146	9.27986	22.5425	22.3248	9.29519	22.6541	22.3367	9.27275	22.4339	22.4045	9.29552	22.6498	22.3102	9.30094	22.5466	22.2314	9.29117	22.5477	22.3203	9.3008	22.5636	22.2492	9.30381	22.4979	22.4027	9.31236	22.3226	22.2889
886	221.263	40	40.02	20	20.01	886	9.27063	22.6804	22.4114	9.27422	22.5468	22.323	9.28927	22.6503	22.3466	9.27467	22.4294	22.4018	9.2931	22.6471	22.3077	9.29302	22.5481	22.2334	9.28877	22.5484	22.3203	9.29602	22.5701	22.2483	9.2963	22.4943	22.3944	9.30705	22.325	22.2864
887	221.513	40	40.02	20	20	887	9.2626	22.6848	22.4173	9.26857	22.5508	22.321	9.28631	22.6532	22.3331	9.26359	22.4384	22.4007	9.28922	22.6449	22.3091	9.28905	22.5401	22.244	9.28207	22.5434	22.321	9.29458	22.5715	22.2476	9.28679	22.5048	22.3989	9.30319	22.323	22.2869
888	221.762	40	40.02	20	20.01	888	9.26449	22.688	22.4092	9.26574	22.5452	22.3208	9.2804	22.6514	22.3389	9.26359	22.4364	22.4022	9.2868	22.6501	22.3071	9.28955	22.5439	22.2337	9.28064	22.5441	22.3223	9.28741	22.569	22.2521	9.28979	22.4981	22.3991	9.29884	22.3232	22.2871
889	222.012	40	40	20	20.01	889	9.25929	22.6851	22.4083	9.26622	22.5394	22.3201	9.28385	22.6512	22.3401	9.25876	22.437	22.4016	9.28244	22.6426	22.308	9.28311	22.5394	22.2382	9.27681	22.5428	22.3185	9.28694	22.5715	22.2563	9.28379	22.4898	22.3998	9.29836	22.3228	22.288
890	222.262	40	40.02	20	20.01	890	9.2574	22.6815	22.4213	9.26104	22.5416	22.3192	9.27793	22.6476	22.3396	9.25587	22.4287	22.4025	9.27905	22.6485	22.3093	9.27865	22.5412	22.2415	9.27776	22.5464	22.3199	9.28216	22.5746	22.2543	9.28129	22.4932	22.3946	9.29594	22.3176	22.2934
891	222.512	40	40.04	20	19.99	891	9.25457	22.6844	22.4166	9.25586	22.5434	22.3248	9.26758	22.6519	22.3459	9.25346	22.426	22.402	9.27372	22.6483	22.3086	9.27618	22.5432	22.2375	9.27202	22.5428	22.3199	9.28168	22.5639	22.2514	9.27628	22.49	22.398	9.29305	22.3174	22.2923
892	222.762	40	40	20	20	892	9.25362	22.6826	22.4215	9.26104	22.5441	22.3165	9.27054	22.6483	22.3356	9.25009	22.4276	22.4022	9.27517	22.6467	22.308	9.26924	22.538	22.2435	9.27058	22.5403	22.3223	9.28216	22.569	22.2548	9.27878	22.5001	22.3987	9.29208	22.3212	22.2869
893	223.011	40	40.02	20	20.01	893	9.25268	22.6828	22.4081	9.25115	22.5459	22.3196	9.26511	22.646	22.3403	9.24767	22.4341	22.4011	9.26984	22.6507	22.3055	9.26924	22.5448	22.2314	9.26292	22.5423	22.3235	9.27212	22.5681	22.2554	9.27328	22.4994	22.4063	9.28242	22.319	22.2875
894	223.262	40	40	20	20.02	894	9.24606	22.681	22.4153	9.24974	22.5455	22.3169	9.26314	22.6453	22.3439	9.24382	22.4305	22.4025	9.26645	22.6418	22.3077	9.26578	22.5437	22.2368	9.26005	22.5477	22.3214	9.2616	22.5733	22.2512	9.26777	22.5021	22.3993	9.28242	22.3309	22.2932
895	223.512	40	40.02	20	20.02	895	9.24181	22.6866	22.4112	9.24927	22.5497	22.3219	9.25821	22.6512	22.3389	9.24382	22.4287	22.4004	9.26403	22.6462	22.3082	9.26578	22.5387	22.2384	9.2567	22.5416	22.3203	9.26877	22.5621	22.2552	9.26427	22.501	22.4016	9.27904	22.3214	22.2943
896	223.763	40	40	20	20.02	896	9.23662	22.6801	22.4099	9.24221	22.5414	22.3228	9.25821	22.6485	22.3477	9.23659	22.4316	22.3978	9.26161	22.6447	22.3066	9.26132	22.5432	22.237	9.25814	22.5428	22.3192	9.26495	22.5699	22.248	9.26277	22.4941	22.396	9.27325	22.3214	22.2873
897	224.012	40	39.97	20	20.02	897	9.2352	22.6837	22.4193	9.23892	22.5383	22.3181	9.25476	22.6444	22.3473	9.23321	22.4292	22.4031	9.25822	22.6397	22.3053	9.25785	22.5412	22.2411	9.25431	22.5403	22.321	9.25873	22.5746	22.2442	9.25977	22.5035	22.3989	9.26697	22.3223	22.2914
898	224.264	40	40	20	20.02	898	9.23142	22.6797	22.4175	9.23798	22.5378	22.314	9.24835	22.6494	22.3342	9.23466	22.4393	22.4054	9.25483	22.6404	22.3066	9.25439	22.5464	22.2433	9.24856	22.541	22.3169	9.25587	22.5594	22.2453	9.25626	22.5046	22.3933	9.27132	22.3205	22.288
899	224.512	40	39.97	20	20.02	899	9.22859	22.6801	22.4222	9.23233	22.5385	22.3147	9.24835	22.6478	22.3434	9.22935	22.4276	22.3996	9.24998	22.6433	22.3066	9.25191	22.5452	22.2308	9.24856	22.5479	22.3163	9.25348	22.5625	22.2507	9.25376	22.4963	22.396	9.26407	22.3228	22.2851
900	224.762	40	40.02	20	20.02	900	9.22197	22.6846	22.4088	9.22715	22.5464	22.3167	9.23947	22.6462	22.336	9.22309	22.4382	22.4004	9.24514	22.6429	22.3051	9.24696	22.5392	22.2337	9.24042	22.5432	22.3199	9.24487	22.5663	22.2467	9.24425	22.5035	22.3998	9.25683	22.3194	22.2925
901	225.012	40	40.02	20	20	901	9.2215	22.6792	22.4137	9.22715	22.5466	22.3235	9.24588	22.6469	22.3439	9.22164	22.431	22.4009	9.24707	22.6458	22.3093	9.25191	22.5459	22.231	9.2409	22.541	22.3228	9.24774	22.563	22.2503	9.25076	22.4965	22.3953	9.25876	22.3194	22.2907
902	225.261	40	40	20	20.01	902	9.22103	22.6788	22.4166	9.22668	22.5461	22.3237	9.23996	22.6505	22.3464	9.21827	22.4301	22.4025	9.24126	22.6413	22.3071	9.24795	22.5356	22.2348	9.23755	22.5457	22.3208	9.24153	22.5692	22.246	9.24475	22.5006	22.3987	9.26263	22.3203	22.2923
903	225.512	40	40	20	20	903	9.21725	22.6801	22.4079	9.22103	22.5414	22.3199	9.23602	22.6496	22.3333	9.21441	22.4285	22.3991	9.23738	22.6431	22.3093	9.23903	22.5367	22.2409	9.23324	22.5405	22.3239	9.24057	22.5641	22.2471	9.24075	22.4972	22.3969	9.25104	22.3152	22.2923
904	225.762	40	40.02	20	20.01	904	9.21583	22.6815	22.4186	9.21633	22.547	22.3203	9.23454	22.6521	22.3389	9.21296	22.4267	22.3989	9.23787	22.6453	22.3062	9.23953	22.5392	22.2332	9.23133	22.5439	22.3167	9.23818	22.5762	22.2474	9.24125	22.4925	22.4013	9.24911	22.3194	22.2905
905	226.012	40	39.97	20	20.01	905	9.20827	22.6837	22.4204	9.21398	22.5392	22.3199	9.23109	22.6435	22.345	9.20959	22.4254	22.4036	9.23738	22.6444	22.3035	9.23012	22.5389	22.2352	9.22462	22.5419	22.3174	9.23101	22.5645	22.2541	9.22974	22.4965	22.3998	9.24331	22.3205	22.2833
906	226.262	40	40.02	20	20.02	906	9.20827	22.6797	22.4168	9.2135	22.5486	22.3185	9.23059	22.6483	22.3423	9.20669	22.4299	22.3998	9.23448	22.6456	22.3075	9.23309	22.5385	22.2379	9.22798	22.5414	22.3255	9.23722	22.5648	22.2453	9.23675	22.492	22.3915	9.24476	22.3226	22.2878
907	226.513	40	39.97	20	20.01	907	9.20544	22.6799	22.4155	9.21398	22.5407	22.3223	9.22862	22.648	22.3479	9.20477	22.4296	22.4011	9.23109	22.6404	22.308	9.22665	22.5371	22.2323	9.22223	22.5383	22.3176	9.2291	22.5618	22.2527	9.23174	22.4981	22.4011	9.24283	22.3187	22.2851
908	226.764	40	40.02	20	20.02	908	9.20072	22.6835	22.4083	9.21162	22.5416	22.3226	9.22665	22.644	22.3398	9.20284	22.4236	22.398	9.22818	22.6415	22.3104	9.22913	22.5387	22.2343	9.22702	22.5403	22.3172	9.2291	22.5627	22.248	9.22524	22.4961	22.3937	9.23945	22.3199	22.2907
909	227.012	40	40.04	20	20.02	909	9.20591	22.6801	22.4184	9.20645	22.5437	22.3237	9.22616	22.6435	22.3439	9.20236	22.4283	22.3973	9.22721	22.6449	22.3086	9.22517	22.5392	22.2348	9.22032	22.5441	22.3187	9.22671	22.5576	22.253	9.22323	22.4941	22.3973	9.23945	22.3167	22.2873
910	227.262	40	40	20	20	910	9.20024	22.6826	22.4157	9.20315	22.5349	22.3176	9.21975	22.6489	22.3414	9.1985	22.4256	22.4031	9.22043	22.6462	22.3073	9.21823	22.5412	22.2274	9.21601	22.5432	22.316	9.22241	22.5737	22.2471	9.21873	22.4954	22.4009	9.23221	22.3131	22.2887
911	227.512	40	40.02	20	20.01	911	9.19741	22.6804	22.4198	9.2008	22.5468	22.3192	9.21531	22.642	22.3443	9.19416	22.4222	22.3944	9.21994	22.6404	22.3055	9.22071	22.5354	22.2343	9.21888	22.5434	22.3163	9.22097	22.5663	22.2438	9.22273	22.4974	22.4022	9.23365	22.3152	22.2862
912	227.762	40	40.02	20	20.01	912	9.19505	22.6779	22.4171	9.20127	22.5419	22.3212	9.2158	22.6429	22.3394	9.19946	22.431	22.4007	9.21994	22.6393	22.3095	9.2212	22.5414	22.2332	9.21649	22.536	22.3129	9.22049	22.565	22.2471	9.21973	22.4945	22.3939	9.22834	22.3185	22.2848
913	228.014	40	40.02	20	20.02	913	9.19316	22.677	22.4164	9.19609	22.5448	22.3235	9.21038	22.6447	22.3475	9.19175	22.4251	22.4052	9.21413	22.6379	22.3084	9.21229	22.5407	22.2314	9.21026	22.5405	22.3185	9.21715	22.5744	22.2516	9.21523	22.4936	22.3973	9.224	22.3181	22.2878
914	228.263	40	40.02	20	20.01	914	9.19174	22.6786	22.4132	9.19515	22.5425	22.321	9.21235	22.6426	22.3396	9.19078	22.4276	22.3975	9.21607	22.6361	22.3057	9.21427	22.5365	22.2388	9.20931	22.5342	22.316	9.21667	22.5666	22.2492	9.21272	22.4914	22.3944	9.22641	22.3178	22.2893
915	228.514	40	40.02	20	20	915	9.18513	22.6795	22.4209	9.18903	22.532	22.3185	9.21038	22.6467	22.3437	9.18452	22.4222	22.4047	9.21268	22.6384	22.3077	9.21328	22.5365	22.2368	9.20691	22.536	22.323	9.21428	22.5731	22.2512	9.21322	22.4954	22.4	9.22448	22.3145	22.2869
916	228.761	40	40.04	20	20.03	916	9.18182	22.6768	22.4119	9.18809	22.5437	22.3165	9.20643	22.6424	22.3387	9.18789	22.4292	22.3944	9.20783	22.6406	22.3039	9.21179	22.5403	22.2377	9.205	22.5412	22.3165	9.21428	22.5589	22.2532	9.21022	22.497	22.3944	9.224	22.3163	22.2925
917	229.013	40	39.97	20	20.02	917	9.17899	22.6752	22.418	9.1928	22.5304	22.3149	9.2015	22.6426	22.3392	9.18596	22.4285	22.4027	9.20347	22.6379	22.3068	9.20684	22.5376	22.2386	9.20595	22.5369	22.3194	9.21285	22.5596	22.2516	9.20822	22.5026	22.4029	9.22062	22.3156	22.2902
918	229.262	40	40.02	20	20.01	918	9.17899	22.673	22.4168	9.18527	22.5419	22.3214	9.20397	22.6397	22.3358	9.18355	22.4274	22.4007	9.20396	22.6404	22.3109	9.20734	22.5385	22.2361	9.20117	22.5376	22.3176	9.20807	22.5587	22.2514	9.20672	22.4869	22.398	9.21869	22.3178	22.2869
919	229.512	40	40.02	20	20.02	919	9.17852	22.6779	22.4112	9.18244	22.5383	22.3217	9.19854	22.6415	22.343	9.18066	22.4209	22.4002	9.20347	22.6409	22.3042	9.20436	22.5387	22.2355	9.19782	22.5387	22.3134	9.20472	22.5596	22.2516	9.20822	22.4911	22.3998	9.21482	22.3131	22.2896
920	229.761	40	40.02	20	20.01	920	9.18135	22.6718	22.415	9.18291	22.5428	22.3158	9.2015	22.6404	22.3434	9.17584	22.4283	22.3971	9.20105	22.6368	22.3059	9.20436	22.5338	22.2431	9.19542	22.5403	22.3169	9.20472	22.5722	22.2429	9.20572	22.4956	22.4011	9.21724	22.3172	22.2813
921	230.013	40	40.02	20	20	921	9.17332	22.6808	22.4132	9.17915	22.5389	22.3241	9.19411	22.6447	22.3479	9.17246	22.4267	22.4011	9.19717	22.6415	22.3093	9.19941	22.5358	22.2346	9.19255	22.5329	22.3143	9.20137	22.5585	22.2501	9.19621	22.4952	22.4009	9.20517	22.3165	22.2837
922	230.261	40	40.02	20	20	922	9.17379	22.6783	22.407	9.18197	22.5394	22.3156	9.19213	22.6404	22.3376	9.17584	22.4274	22.3996	9.19814	22.6379	22.3059	9.19842	22.5333	22.2346	9.18872	22.5369	22.3178	9.19516	22.5663	22.2462	9.19521	22.4963	22.3953	9.2013	22.3147	22.2853
923	230.514	40	40.02	20	19.99	923	9.16907	22.6779	22.4058	9.17585	22.5367	22.3172	9.18967	22.6492	22.3342	9.16668	22.4195	22.3966	9.19233	22.6391	22.3059	9.19347	22.5311	22.2368	9.19016	22.5354	22.3093	9.19755	22.5567	22.2469	9.19821	22.4898	22.3953	9.20613	22.3131	22.29
924	230.763	40	40.02	20	20.01	924	9.16812	22.6743	22.4061	9.17727	22.5441	22.3136	9.19263	22.6438	22.3396	9.16716	22.4292	22.3955	9.19281	22.6388	22.3028	9.19347	22.5383	22.2388	9.18489	22.5371	22.3223	9.19229	22.5605	22.2469	9.19471	22.4911	22.3966	9.2071	22.3111	22.2893
925	231.014	40	40	20	19.99	925	9.16576	22.6797	22.4166	9.16974	22.5347	22.3158	9.19065	22.6433	22.3369	9.17053	22.4189	22.4013	9.19524	22.6413	22.2976	9.19347	22.5329	22.2413	9.19016	22.5358	22.3118	9.19755	22.5684	22.2415	9.19771	22.4813	22.3933	9.20275	22.3176	22.2927
926	231.261	40	40	20	20.02	926	9.16907	22.6763	22.4121	9.17256	22.5385	22.3149	9.19312	22.6431	22.3434	9.16716	22.4236	22.3966	9.19281	22.635	22.3082	9.1905	22.5389	22.2359	9.18441	22.5374	22.3174	9.19373	22.5591	22.2476	9.19371	22.481	22.3883	9.20372	22.316	22.2911
927	231.513	40	40.02	20	20.01	927	9.16104	22.6687	22.4171	9.16456	22.5385	22.3181	9.18277	22.6404	22.3378	9.16234	22.4278	22.3998	9.18748	22.6343	22.3051	9.18505	22.5358	22.2377	9.18441	22.5383	22.3219	9.18656	22.5582	22.2516	9.1897	22.4887	22.3944	9.20179	22.3145	22.2855
928	231.762	40	40.04	20	20.01	928	9.16718	22.6747	22.418	9.17068	22.5338	22.3138	9.18572	22.646	22.3443	9.16523	22.4242	22.3946	9.19088	22.6373	22.3048	9.19099	22.5329	22.2321	9.18202	22.5385	22.3156	9.19181	22.5589	22.2433	9.19171	22.4826	22.396	9.19889	22.3205	22.2869
929	232.011	40	40.02	20	20.01	929	9.16151	22.6779	22.411	9.16268	22.5315	22.3181	9.18277	22.6402	22.3338	9.15993	22.4215	22.3969	9.18264	22.6323	22.3066	9.18257	22.5405	22.2299	9.17915	22.5338	22.3192	9.18608	22.5612	22.248	9.19121	22.4947	22.3946	9.19841	22.3196	22.2857
930	232.262	40	40.02	20	20.01	930	9.1582	22.6763	22.4088	9.15985	22.5394	22.3149	9.17981	22.6444	22.3401	9.15704	22.4242	22.4018	9.17973	22.6409	22.3057	9.1801	22.5347	22.2321	9.17149	22.5354	22.3205	9.1813	22.5531	22.2494	9.1812	22.4866	22.3957	9.18875	22.3174	22.2887
931	232.512	40	40.02	20	19.98	931	9.15301	22.6745	22.4132	9.1575	22.5358	22.3147	9.17488	22.6485	22.3434	9.15462	22.4258	22.4022	9.17731	22.6375	22.3051	9.1801	22.5331	22.2364	9.17484	22.5356	22.3152	9.18225	22.5587	22.2487	9.1817	22.4905	22.3966	9.18971	22.3147	22.2893
932	232.762	40	40.02	20	20.01	932	9.15442	22.6779	22.4072	9.16268	22.5392	22.3232	9.17537	22.6409	22.3392	9.158	22.4182	22.3944	9.17779	22.6364	22.3059	9.17812	22.5338	22.2269	9.17244	22.5333	22.3134	9.18464	22.5556	22.2467	9.17919	22.4956	22.3989	9.18971	22.3154	22.2848
933	233.012	40	40.02	20	20.02	933	9.15159	22.677	22.411	9.15844	22.5385	22.3183	9.17389	22.6411	22.3369	9.15125	22.4211	22.3984	9.17683	22.6368	22.3053	9.17762	22.5347	22.2346	9.16957	22.5358	22.3093	9.17939	22.5675	22.253	9.1797	22.4925	22.4011	9.1902	22.312	22.2871
934	233.262	40	40	20	20.02	934	9.15112	22.6788	22.4204	9.15373	22.5338	22.323	9.16748	22.6438	22.3385	9.14691	22.4171	22.4004	9.16859	22.6404	22.3059	9.1697	22.536	22.2265	9.16622	22.5322	22.3113	9.1703	22.5591	22.2492	9.16818	22.4905	22.3881	9.17813	22.308	22.292
935	233.513	40	40.02	20	20.01	935	9.1497	22.6723	22.4182	9.15326	22.5394	22.3134	9.16847	22.642	22.3414	9.15848	22.4274	22.398	9.17101	22.6415	22.3039	9.17316	22.5345	22.2361	9.16574	22.5351	22.3098	9.17508	22.5634	22.251	9.17719	22.4884	22.3996	9.18778	22.3127	22.2855
936	233.762	40	40	20	20	936	9.14545	22.6685	22.4173	9.15421	22.532	22.3147	9.16107	22.6438	22.3369	9.1445	22.4173	22.3971	9.16665	22.6382	22.3082	9.1697	22.5306	22.229	9.16191	22.5279	22.3203	9.16935	22.5594	22.2516	9.17119	22.4864	22.3935	9.18199	22.3116	22.2822
937	234.014	40	40.02	20	20.01	937	9.14451	22.6783	22.4128	9.15044	22.5365	22.3174	9.16748	22.6377	22.3369	9.14546	22.4238	22.3975	9.17101	22.6343	22.3017	9.17069	22.5367	22.2348	9.16574	22.5365	22.3183	9.1703	22.5607	22.2478	9.17219	22.4902	22.3951	9.18054	22.3104	22.2817
938	234.261	40	40	20	20.01	938	9.14356	22.6743	22.4202	9.1495	22.5322	22.3165	9.16896	22.6366	22.3468	9.14932	22.4215	22.3996	9.16907	22.6346	22.3073	9.16871	22.5369	22.237	9.16622	22.5358	22.3167	9.17078	22.5553	22.2483	9.17219	22.4869	22.3919	9.17813	22.3071	22.2835
939	234.512	40	40.02	20	20.01	939	9.14545	22.6687	22.4052	9.15091	22.5374	22.3203	9.17093	22.6395	22.3385	9.14546	22.4193	22.3991	9.16762	22.6334	22.3042	9.16772	22.534	22.2352	9.16191	22.5327	22.319	9.16887	22.5589	22.244	9.16818	22.4837	22.3948	9.17861	22.312	22.2853
940	234.762	40	40	20	20.01	940	9.13931	22.67	22.4083	9.14338	22.5338	22.321	9.16255	22.6395	22.3374	9.14546	22.4191	22.3989	9.16568	22.6296	22.3028	9.16623	22.5329	22.2323	9.16335	22.5394	22.3178	9.16791	22.5569	22.2444	9.16768	22.4853	22.3928	9.17571	22.3118	22.2887
941	235.013	40	40.02	20	20	941	9.13789	22.6696	22.4031	9.14197	22.5371	22.3152	9.16156	22.6424	22.3374	9.1392	22.4245	22.3993	9.16423	22.6321	22.3089	9.16177	22.534	22.2343	9.15665	22.5345	22.3136	9.1617	22.5515	22.2451	9.16268	22.4929	22.3969	9.17137	22.316	22.2851
942	235.263	40	40	20	20.03	942	9.13553	22.6747	22.4146	9.13915	22.5322	22.3152	9.15318	22.6442	22.3311	9.1363	22.4198	22.3993	9.16132	22.6373	22.3066	9.15831	22.5288	22.2348	9.15042	22.5288	22.3165	9.15788	22.5607	22.2386	9.16168	22.4866	22.3903	9.1704	22.3131	22.2891
943	235.512	40	40	20	20	943	9.13081	22.6774	22.4157	9.13679	22.5374	22.3163	9.15515	22.644	22.3385	9.13004	22.4198	22.3989	9.15502	22.6357	22.3084	9.15385	22.5306	22.233	9.14803	22.5318	22.3203	9.15788	22.5614	22.2467	9.15868	22.4911	22.402	9.16219	22.31	22.2857
944	235.763	40	40.02	20	19.99	944	9.1275	22.6763	22.4171	9.13444	22.5313	22.3169	9.15614	22.6355	22.3367	9.13486	22.4198	22.3939	9.16035	22.6301	22.3057	9.15831	22.5356	22.237	9.1509	22.5277	22.3147	9.16409	22.5609	22.253	9.16068	22.4851	22.396	9.17185	22.3113	22.2887
945	236.011	40	40.02	20	20.01	945	9.12844	22.6768	22.4144	9.13397	22.5322	22.3185	9.14973	22.6373	22.3407	9.13004	22.4209	22.3946	9.15502	22.6321	22.3051	9.15187	22.5331	22.2361	9.14611	22.5329	22.3147	9.1531	22.5591	22.2453	9.15067	22.4914	22.3957	9.16219	22.3091	22.288
946	236.262	40	40	20	20.01	946	9.13081	22.6747	22.4177	9.13773	22.5354	22.3154	9.14578	22.6395	22.3452	9.12907	22.4236	22.3991	9.15938	22.6379	22.3033	9.15385	22.5279	22.2294	9.14899	22.5338	22.3183	9.15119	22.5618	22.2458	9.15968	22.4833	22.3998	9.16557	22.3118	22.2866
947	236.513	40	40	20	20.01	947	9.12561	22.6747	22.413	9.13162	22.5414	22.3174	9.15022	22.6366	22.3333	9.12811	22.4193	22.3969	9.14776	22.6377	22.3017	9.15236	22.5331	22.229	9.14468	22.527	22.316	9.15405	22.556	22.2453	9.15768	22.4828	22.3984	9.16605	22.3136	22.2869
948	236.763	40	40	20	20	948	9.12797	22.6763	22.3998	9.13444	22.5374	22.3169	9.15071	22.635	22.3479	9.12618	22.4231	22.3975	9.15406	22.6321	22.3086	9.1484	22.5255	22.2332	9.14659	22.5342	22.3192	9.15119	22.5641	22.2469	9.15217	22.4882	22.3948	9.16364	22.312	22.2871
949	237.012	40	40.02	20	20	949	9.12467	22.6741	22.4139	9.13114	22.5342	22.312	9.1448	22.6386	22.3387	9.12039	22.415	22.4007	9.14824	22.631	22.3039	9.15038	22.5349	22.2321	9.14324	22.5322	22.3156	9.1531	22.5612	22.244	9.15117	22.4869	22.3926	9.16267	22.3116	22.2862
950	237.266	40	40.02	20	20.01	950	9.11852	22.6743	22.4121	9.12785	22.5322	22.3158	9.13888	22.6424	22.3349	9.12232	22.4186	22.3962	9.14776	22.6384	22.3055	9.14741	22.5345	22.2312	9.14611	22.5342	22.3158	9.14832	22.5596	22.2453	9.15467	22.4833	22.3942	9.15929	22.3051	22.2905
951	237.512	40	40.02	20	19.99	951	9.1223	22.6741	22.4153	9.12644	22.534	22.3226	9.13937	22.6348	22.3347	9.1228	22.4191	22.3996	9.14533	22.6373	22.301	9.14741	22.5279	22.2391	9.13989	22.5311	22.3172	9.15023	22.5591	22.2456	9.15067	22.4846	22.3919	9.15495	22.3062	22.2851
952	237.762	40	40.02	20	20	952	9.12183	22.6727	22.4036	9.12597	22.5329	22.3116	9.14233	22.6341	22.3354	9.1228	22.418	22.3946	9.14824	22.6359	22.3017	9.14741	22.5293	22.233	9.14037	22.5304	22.3199	9.14736	22.5589	22.2449	9.15367	22.4851	22.393	9.16026	22.3102	22.2893
953	238.014	40	40.02	20	20.01	953	9.12325	22.666	22.411	9.12456	22.5342	22.3169	9.13987	22.6321	22.3365	9.12088	22.4175	22.3917	9.14824	22.6274	22.3073	9.14543	22.5284	22.2337	9.13558	22.5313	22.3118	9.14497	22.5587	22.2429	9.14867	22.4882	22.3892	9.15495	22.3084	22.2842
954	238.263	40	40.02	20	19.99	954	9.11758	22.6716	22.4128	9.12361	22.5309	22.3136	9.13987	22.6366	22.3356	9.12039	22.4207	22.3928	9.14291	22.6281	22.3028	9.14493	22.5264	22.2316	9.13558	22.5293	22.3138	9.14258	22.5567	22.2382	9.14316	22.4833	22.3939	9.15495	22.3113	22.2875
955	238.513	40	40.02	20	20.03	955	9.12089	22.6707	22.4137	9.12409	22.5309	22.3107	9.13987	22.6384	22.332	9.12039	22.4141	22.3919	9.14291	22.6296	22.2941	9.14147	22.5266	22.2276	9.13702	22.5315	22.3158	9.14688	22.5587	22.2431	9.15017	22.4853	22.3912	9.1535	22.3068	22.2826
956	238.762	40	39.97	20	20.02	956	9.11475	22.6754	22.4148	9.12079	22.5336	22.319	9.13888	22.637	22.338	9.11413	22.4114	22.3993	9.13904	22.6296	22.2949	9.14048	22.5318	22.229	9.13367	22.5304	22.3082	9.13302	22.5517	22.2442	9.13816	22.481	22.3964	9.14964	22.3104	22.2862
957	239.013	40	40	20	20.01	957	9.11097	22.6725	22.4141	9.11938	22.5309	22.3109	9.13198	22.6339	22.3351	9.11027	22.4126	22.3919	9.13516	22.6254	22.3044	9.13651	22.5295	22.2337	9.12984	22.5228	22.3102	9.13637	22.558	22.2451	9.13365	22.4875	22.3892	9.14481	22.3057	22.2819
958	239.262	40	40.04	20	20.02	958	9.11475	22.6727	22.4076	9.12126	22.5302	22.316	9.13494	22.637	22.3376	9.11316	22.4168	22.3928	9.13807	22.6305	22.3028	9.13998	22.5295	22.2236	9.13127	22.527	22.31	9.13589	22.5553	22.2397	9.13916	22.4813	22.3856	9.14867	22.3082	22.284
959	239.513	40	40.02	20	20	959	9.10435	22.6747	22.4056	9.10808	22.5315	22.31	9.12606	22.6343	22.3387	9.10207	22.4137	22.3912	9.11917	22.629	22.3019	9.12859	22.5333	22.2238	9.11452	22.5304	22.3102	9.12681	22.5547	22.2406	9.12715	22.4783	22.3863	9.13901	22.3068	22.2808
960	239.764	40	39.95	20	20	960	9.09963	22.6649	22.411	9.10385	22.5275	22.3109	9.12458	22.635	22.3387	9.10304	22.4146	22.3964	9.12305	22.6334	22.2983	9.12215	22.5264	22.2251	9.11835	22.5268	22.3093	9.12872	22.549	22.246	9.12615	22.4822	22.385	9.13853	22.3127	22.2851
961	240.012	40	39.97	20	20.01	961	9.10861	22.6646	22.4047	9.10714	22.5302	22.3089	9.12113	22.6348	22.3338	9.09918	22.4117	22.3948	9.12596	22.6281	22.2988	9.1271	22.5304	22.2231	9.11835	22.5295	22.3134	9.12537	22.5513	22.2469	9.12665	22.4774	22.3928	9.14095	22.3006	22.2808
962	240.262	40	40	20	20.02	962	9.1053	22.6604	22.4105	9.1095	22.5279	22.3131	9.12754	22.6339	22.3338	9.10352	22.4112	22.3903	9.12886	22.6328	22.2976	9.13057	22.5253	22.2281	9.12457	22.527	22.3169	9.13159	22.549	22.235	9.13165	22.481	22.3872	9.14143	22.3053	22.2835
963	240.512	40	40	20	20.02	963	9.10483	22.6649	22.4052	9.11232	22.5291	22.3095	9.12655	22.6339	22.3297	9.10111	22.4193	22.3921	9.12983	22.6328	22.3039	9.1276	22.5221	22.2305	9.11739	22.527	22.3118	9.12633	22.5553	22.2451	9.12465	22.4774	22.3908	9.12984	22.3082	22.2786
964	240.762	40	40.02	20	20.03	964	9.10719	22.6611	22.4088	9.10808	22.5277	22.3118	9.1305	22.6391	22.3293	9.10352	22.4135	22.3935	9.12741	22.6242	22.301	9.12859	22.5277	22.2319	9.12122	22.5239	22.3147	9.12824	22.5533	22.2458	9.12465	22.4846	22.3899	9.1337	22.3071	22.2824
965	241.013	40	40.02	20	20	965	9.10624	22.6696	22.4045	9.11279	22.5264	22.3143	9.13099	22.6379	22.3297	9.10738	22.4144	22.3924	9.13468	22.6265	22.2974	9.13156	22.5235	22.2283	9.12553	22.527	22.3107	9.13302	22.5524	22.2449	9.13265	22.4792	22.3921	9.14481	22.3084	22.286
966	241.265	30	30.16	20	20	966	8.50729	22.6168	22.3681	8.51368	22.4853	22.2813	8.52154	22.585	22.297	8.50616	22.3746	22.3652	8.49227	22.578	22.2651	8.5006	22.4777	22.2011	8.49839	22.4779	22.2813	8.50637	22.5089	22.2175	8.48507	22.4375	22.3585	8.53303	22.2581	22.2532
967	241.512	30	29.97	20	20	967	8.23331	22.5969	22.3603	8.24307	22.4629	22.2703	8.25034	22.5715	22.2889	8.2463	22.3443	22.3578	8.22872	22.5612	22.2559	8.24703	22.4545	22.1814	8.24179	22.4588	22.2703	8.25782	22.4902	22.1993	8.23285	22.4079	22.3473	8.27905	22.2357	22.2415
968	241.762	30	30.02	20	20.01	968	8.09727	22.5811	22.3558	8.10941	22.4456	22.262	8.11622	22.5506	22.2837	8.10455	22.3347	22.3443	8.10421	22.5439	22.2519	8.11133	22.4474	22.1778	8.11158	22.444	22.2633	8.12015	22.4779	22.1906	8.10423	22.402	22.3374	8.14192	22.226	22.2386
969	242.012	30	29.97	20	20	969	8.01272	22.5771	22.3497	8.0247	22.4375	22.259	8.02845	22.5414	22.2792	8.01488	22.3311	22.3416	8.01555	22.5396	22.2431	8.02466	22.4321	22.171	8.02206	22.4373	22.2581	8.03172	22.4718	22.1942	8.01315	22.3901	22.3329	8.04535	22.215	22.2258
970	242.261	30	29.99	20	20.01	970	7.95178	22.5654	22.3522	7.9574	22.4296	22.2554	7.96878	22.5378	22.2817	7.95461	22.3203	22.334	7.95596	22.5264	22.2391	7.97018	22.4251	22.1753	7.967	22.4305	22.2525	7.98106	22.466	22.1856	7.96561	22.3854	22.3304	7.9903	22.2105	22.2247
971	242.512	30	30.02	20	20.01	971	7.89227	22.5668	22.347	7.9061	22.429	22.2465	7.918	22.5277	22.275	7.90592	22.3127	22.3363	7.91236	22.5315	22.24	7.91323	22.4224	22.1713	7.91482	22.4256	22.2498	7.92179	22.4501	22.1785	7.91256	22.382	22.3257	7.9396	22.2101	22.2191
972	242.764	30	30.02	20	20.01	972	7.84881	22.5529	22.3473	7.85998	22.426	22.2447	7.87214	22.5302	22.2694	7.85867	22.3093	22.3264	7.86924	22.5178	22.2359	7.8746	22.4153	22.1708	7.86934	22.4229	22.2507	7.88355	22.444	22.1807	7.87253	22.3715	22.3284	7.89276	22.2065	22.2186
973	243.012	30	29.97	20	20.04	973	7.81858	22.5506	22.3466	7.82703	22.4202	22.2478	7.8322	22.5203	22.2756	7.82444	22.3073	22.3228	7.83242	22.5241	22.2292	7.83646	22.4182	22.167	7.83248	22.4159	22.2476	7.84674	22.4465	22.1791	7.836	22.3634	22.3244	7.85317	22.1984	22.2177
974	243.262	30	30.02	20	19.98	974	7.78315	22.545	22.334	7.79456	22.4164	22.2471	7.8036	22.5241	22.2581	7.79406	22.3024	22.3262	7.80481	22.5129	22.2316	7.80873	22.4101	22.1571	7.80136	22.4144	22.2465	7.81567	22.4395	22.1692	7.80647	22.363	22.3185	7.82468	22.1937	22.2132
975	243.513	30	29.99	20	19.99	975	7.75528	22.5455	22.3434	7.76679	22.4117	22.2429	7.77944	22.5178	22.2613	7.77044	22.2956	22.3259	7.77865	22.5131	22.2341	7.78149	22.4094	22.1526	7.77456	22.4121	22.2418	7.7889	22.4402	22.1735	7.77794	22.369	22.3181	7.79716	22.1883	22.2126
976	243.762	30	29.97	20	20.02	976	7.73308	22.541	22.3354	7.74185	22.4083	22.2415	7.75331	22.5174	22.259	7.73958	22.3001	22.3235	7.74716	22.5077	22.2294	7.75375	22.407	22.1578	7.74775	22.4043	22.2413	7.75927	22.44	22.1704	7.74992	22.3587	22.3208	7.76481	22.1899	22.2166
977	244.012	30	29.97	20	20.02	977	7.71088	22.5428	22.3374	7.7249	22.411	22.2418	7.73062	22.5113	22.2611	7.71789	22.2967	22.3248	7.72778	22.5071	22.2256	7.73493	22.4076	22.158	7.73195	22.4085	22.2397	7.7411	22.4377	22.1717	7.7284	22.3679	22.3111	7.74694	22.1888	22.2067
978	244.262	30	30.02	20	20	978	7.69009	22.5351	22.3351	7.70137	22.4054	22.2373	7.71337	22.5089	22.2557	7.69812	22.2947	22.3217	7.71324	22.5093	22.2224	7.71116	22.4063	22.1558	7.70227	22.4101	22.2426	7.71816	22.4251	22.1731	7.70688	22.3652	22.3187	7.7199	22.1861	22.213
979	244.513	30	29.99	20	20	979	7.66931	22.536	22.3331	7.68161	22.398	22.2339	7.69068	22.5091	22.2566	7.68076	22.2925	22.3255	7.69144	22.5084	22.2292	7.69432	22.3975	22.1567	7.69078	22.4016	22.2379	7.70286	22.4285	22.1636	7.69637	22.3556	22.314	7.70542	22.1836	22.2076
980	244.761	30	30.02	20	20.01	980	7.65325	22.5385	22.3277	7.66466	22.407	22.2328	7.6754	22.5071	22.2561	7.66341	22.2873	22.3169	7.67352	22.5064	22.2186	7.67897	22.3924	22.1544	7.67019	22.4011	22.2373	7.68279	22.4332	22.1686	7.67485	22.3517	22.3205	7.68465	22.1773	22.2117
981	245.012	30	30.02	20	20.01	981	7.64191	22.534	22.3259	7.65149	22.3933	22.2357	7.66159	22.5095	22.2561	7.64991	22.2831	22.3183	7.66237	22.5017	22.2173	7.66461	22.3993	22.1574	7.65679	22.3969	22.2375	7.67371	22.4254	22.1686	7.66334	22.3488	22.3125	7.67596	22.1802	22.2054
982	245.262	30	30.02	20	20.01	982	7.62396	22.5324	22.3235	7.63313	22.3978	22.2352	7.64729	22.5057	22.257	7.63062	22.2884	22.3158	7.64299	22.5021	22.2276	7.65025	22.3991	22.1504	7.64051	22.3919	22.237	7.65507	22.4308	22.1636	7.64583	22.3562	22.31	7.65665	22.1706	22.2108
983	245.513	30	29.97	20	20.01	983	7.60838	22.532	22.3266	7.62043	22.4011	22.2346	7.63151	22.5055	22.2539	7.62001	22.2799	22.3154	7.63234	22.4956	22.226	7.6344	22.398	22.1484	7.62471	22.3919	22.2397	7.63929	22.4247	22.1681	7.63181	22.3499	22.3131	7.64313	22.1762	22.2036
984	245.762	30	30.04	20	20.01	984	7.59751	22.5331	22.3302	7.60678	22.4004	22.2352	7.62017	22.5055	22.253	7.607	22.2813	22.3169	7.61877	22.4965	22.2137	7.62053	22.391	22.1506	7.61657	22.3928	22.2359	7.62591	22.4283	22.1692	7.6208	22.3522	22.3068	7.63009	22.1675	22.2105
985	246.012	30	29.99	20	20.01	985	7.58759	22.5347	22.3255	7.59736	22.3978	22.2308	7.60735	22.5003	22.2507	7.59687	22.2864	22.3169	7.60908	22.4963	22.2258	7.61013	22.3912	22.1457	7.60413	22.3919	22.2364	7.61587	22.4164	22.1589	7.60729	22.3533	22.3102	7.60933	22.165	22.2061
986	246.263	30	29.99	20	20	986	7.57484	22.532	22.3279	7.5823	22.4009	22.2339	7.59453	22.4949	22.2519	7.57903	22.2817	22.319	7.59891	22.492	22.2236	7.60567	22.387	22.1434	7.59503	22.3903	22.2346	7.6044	22.4191	22.1627	7.59828	22.3412	22.3071	7.60353	22.1657	22.2018
987	246.513	30	30.02	20	20.01	987	7.56114	22.5273	22.3268	7.57336	22.3917	22.229	7.5827	22.5003	22.2505	7.57277	22.2777	22.314	7.58534	22.4925	22.2207	7.58636	22.3886	22.1443	7.58402	22.3915	22.226	7.59388	22.4213	22.1668	7.58777	22.3387	22.3053	7.59774	22.1672	22.2054
988	246.762	30	29.97	20	20.01	988	7.55925	22.5288	22.3205	7.5663	22.3969	22.2382	7.5753	22.499	22.2483	7.56312	22.2817	22.3174	7.57565	22.4925	22.2128	7.57695	22.3915	22.1481	7.57205	22.3928	22.2348	7.58432	22.4153	22.1625	7.57776	22.3499	22.303	7.58084	22.1677	22.2043
989	247.012	30	29.97	20	20.01	989	7.54413	22.525	22.3239	7.55595	22.3886	22.2339	7.56445	22.497	22.2494	7.55203	22.2752	22.3127	7.56451	22.4905	22.2128	7.56506	22.3881	22.1446	7.56056	22.3917	22.2337	7.57046	22.4247	22.1609	7.56776	22.3412	22.3073	7.57649	22.1735	22.2027
990	247.262	30	30.02	20	20.01	990	7.53138	22.5214	22.3223	7.54371	22.3928	22.2274	7.55952	22.492	22.251	7.5395	22.2732	22.3138	7.55724	22.4887	22.2211	7.55516	22.3953	22.1403	7.55386	22.3843	22.2325	7.56568	22.4256	22.16	7.55875	22.3464	22.3116	7.5649	22.1699	22.1993
991	247.512	30	29.99	20	20.02	991	7.52429	22.5302	22.3235	7.53383	22.3861	22.2296	7.54522	22.5003	22.2478	7.53371	22.2786	22.3138	7.54513	22.4941	22.2231	7.54773	22.3827	22.1479	7.53998	22.3879	22.2294	7.55182	22.415	22.1627	7.54524	22.3358	22.3068	7.54897	22.1652	22.2025
992	247.762	30	30.02	20	20.01	992	7.51768	22.5264	22.321	7.52724	22.3897	22.226	7.54078	22.4963	22.2476	7.51877	22.2725	22.3152	7.53496	22.4866	22.2233	7.53733	22.3827	22.1466	7.5304	22.3859	22.2316	7.53987	22.415	22.1627	7.53523	22.341	22.3082	7.53931	22.1654	22.1987
993	248.012	30	29.97	20	20.02	993	7.50823	22.527	22.3185	7.52065	22.3915	22.2283	7.53191	22.4963	22.2465	7.51539	22.2741	22.3048	7.53205	22.488	22.2097	7.53386	22.3823	22.1392	7.52514	22.3841	22.226	7.53987	22.4081	22.1636	7.53573	22.3407	22.3044	7.53835	22.1616	22.1946
994	248.262	30	29.97	20	20	994	7.50209	22.5277	22.3221	7.50936	22.3883	22.2256	7.52254	22.4864	22.2449	7.51202	22.2747	22.3098	7.5243	22.4887	22.2195	7.53138	22.3829	22.1452	7.51844	22.3859	22.2316	7.53318	22.4088	22.158	7.52872	22.3396	22.3048	7.52917	22.1681	22.2016
995	248.512	30	30.02	20	20	995	7.49501	22.5257	22.3221	7.5023	22.3917	22.2256	7.51514	22.4979	22.2465	7.49948	22.2685	22.3066	7.51655	22.4844	22.2119	7.52098	22.382	22.1414	7.51317	22.3818	22.233	7.52505	22.4056	22.1641	7.52021	22.3371	22.303	7.52048	22.1614	22.1998
996	248.763	30	29.97	20	20.01	996	7.48367	22.525	22.3221	7.49618	22.3872	22.2258	7.50725	22.4956	22.2431	7.499	22.2669	22.3118	7.5088	22.488	22.2123	7.51108	22.3832	22.1374	7.50599	22.3785	22.2198	7.51549	22.4162	22.1621	7.51371	22.3407	22.3008	7.51952	22.1556	22.196
997	249.012	30	29.97	20	20	997	7.47942	22.5255	22.3205	7.49194	22.3854	22.2258	7.50183	22.4871	22.2429	7.48888	22.2761	22.3131	7.50104	22.4801	22.2088	7.50563	22.3805	22.1374	7.50072	22.3827	22.2245	7.51023	22.4036	22.1623	7.5022	22.3369	22.3026	7.51082	22.1627	22.198
998	249.262	30	30.02	20	19.99	998	7.47328	22.523	22.321	7.48347	22.3838	22.2276	7.49591	22.4925	22.2438	7.48309	22.2714	22.3145	7.49523	22.481	22.2211	7.49919	22.3771	22.1392	7.48923	22.3841	22.2222	7.50689	22.4085	22.1618	7.5017	22.3351	22.3077	7.50213	22.156	22.1971
999	249.512	30	30.02	20	20.02	999	7.46761	22.5205	22.3205	7.47782	22.3825	22.2301	7.49	22.486	22.2418	7.47489	22.2646	22.3073	7.49136	22.4806	22.2117	7.49325	22.3769	22.1448	7.48588	22.3841	22.2296	7.49876	22.4108	22.1609	7.49519	22.3313	22.3046	7.50165	22.1654	22.1942
1000	249.763	30	30.02	20	20.01	1000	7.46194	22.5134	22.3129	7.47171	22.3852	22.2283	7.48063	22.4882	22.2402	7.46814	22.2709	22.3071	7.48796	22.4777	22.2166	7.48929	22.3767	22.1354	7.47774	22.3818	22.2249	7.49207	22.4092	22.1614	7.48568	22.3374	22.2997	7.49248	22.16	22.1984
1001	250.012	30	29.97	20	20.02	1001	7.45391	22.5194	22.3178	7.46606	22.3836	22.2249	7.48013	22.49	22.2433	7.46525	22.2685	22.3107	7.47682	22.4777	22.2072	7.48037	22.3767	22.1403	7.47343	22.3787	22.2238	7.48633	22.4056	22.1578	7.47968	22.3358	22.299	7.47847	22.1578	22.1984
1002	250.263	30	29.97	20	20.01	1002	7.44635	22.5131	22.3147	7.45335	22.3796	22.2278	7.46929	22.49	22.2476	7.45416	22.2671	22.3077	7.47343	22.4786	22.2114	7.46948	22.3811	22.1371	7.4629	22.3791	22.2222	7.47773	22.4072	22.1609	7.47067	22.336	22.3001	7.47268	22.1607	22.1895
1003	250.514	30	30.02	20	20.01	1003	7.44494	22.5122	22.3158	7.45523	22.3816	22.2249	7.46633	22.4837	22.2384	7.45175	22.266	22.3068	7.4681	22.4851	22.2162	7.46898	22.3773	22.1378	7.4629	22.3802	22.2276	7.47486	22.4029	22.1614	7.47067	22.3345	22.3026	7.47268	22.1612	22.1982
1004	250.762	30	30.02	20	20	1004	7.44021	22.51	22.3205	7.44818	22.3787	22.2247	7.46436	22.4882	22.2458	7.44693	22.2633	22.3051	7.46665	22.4815	22.2121	7.46502	22.3733	22.1441	7.45668	22.3791	22.2256	7.46913	22.4088	22.1585	7.46416	22.3306	22.2976	7.46688	22.1549	22.1969
1005	251.011	30	29.97	20	20	1005	7.42935	22.516	22.3163	7.43876	22.3834	22.2227	7.45154	22.486	22.2449	7.43874	22.2718	22.3098	7.45502	22.4718	22.2119	7.45313	22.3755	22.1363	7.4495	22.3776	22.2224	7.46148	22.4128	22.1641	7.45365	22.3365	22.2985	7.4553	22.1576	22.1951
1006	251.264	30	30.02	20	20.01	1006	7.4251	22.5192	22.3154	7.43782	22.3789	22.2222	7.44759	22.4808	22.2357	7.44115	22.268	22.3057	7.4526	22.4804	22.2072	7.45561	22.3731	22.132	7.44519	22.3778	22.2249	7.45718	22.4061	22.1585	7.45415	22.3232	22.3053	7.45143	22.1551	22.1955
1007	251.513	30	30.02	20	20.01	1007	7.42415	22.5232	22.3183	7.435	22.3778	22.2249	7.44562	22.4846	22.2431	7.43391	22.2687	22.3111	7.44824	22.4817	22.2114	7.45165	22.3753	22.1394	7.44663	22.3742	22.2238	7.4567	22.4074	22.1589	7.44915	22.3327	22.3003	7.45481	22.1556	22.1903
1008	251.764	30	29.99	20	20.01	1008	7.41896	22.5201	22.3201	7.42653	22.3785	22.2218	7.43872	22.484	22.2384	7.42186	22.2642	22.3015	7.44339	22.4817	22.2168	7.44372	22.3684	22.1315	7.43226	22.3726	22.2256	7.44762	22.4043	22.1538	7.44164	22.3336	22.3024	7.44467	22.1553	22.1955
1009	252.012	30	30.02	20	20	1009	7.41612	22.5075	22.3192	7.42323	22.3735	22.2238	7.43773	22.4815	22.2375	7.4209	22.2626	22.3066	7.43952	22.4788	22.2101	7.43927	22.3751	22.1318	7.4337	22.3767	22.2189	7.44857	22.4054	22.1544	7.44014	22.3342	22.2947	7.44516	22.1556	22.1935
1010	252.263	30	29.99	20	20.01	1010	7.40857	22.5048	22.3147	7.4237	22.3746	22.2229	7.43033	22.479	22.2339	7.41945	22.2642	22.3077	7.4308	22.4727	22.215	7.43382	22.3742	22.1363	7.42604	22.3731	22.2209	7.44092	22.3982	22.1531	7.43764	22.3273	22.3001	7.43598	22.1535	22.1901
1011	252.512	30	29.97	20	20	1011	7.40479	22.5091	22.3181	7.41476	22.3742	22.2256	7.42935	22.4795	22.2391	7.4127	22.2655	22.308	7.43177	22.4806	22.2166	7.42986	22.3722	22.1385	7.42173	22.3733	22.2213	7.43423	22.404	22.1551	7.43063	22.3279	22.2974	7.43115	22.156	22.1892
1012	252.762	30	30.02	20	20.01	1012	7.39912	22.5077	22.3174	7.40958	22.374	22.2267	7.42343	22.4747	22.2366	7.40933	22.2626	22.3039	7.42062	22.4745	22.2061	7.42342	22.3708	22.1322	7.41599	22.3767	22.2247	7.43089	22.4031	22.1531	7.42713	22.3306	22.2956	7.42826	22.1578	22.1933
1013	253.012	30	30.02	20	20.02	1013	7.40006	22.5019	22.3134	7.4077	22.3719	22.2213	7.42146	22.4763	22.237	7.40499	22.2613	22.3068	7.42159	22.4759	22.2065	7.42144	22.3762	22.1405	7.4112	22.3708	22.224	7.42658	22.3966	22.158	7.41962	22.3293	22.2963	7.42391	22.1479	22.1928
1014	253.264	30	30.02	20	20.01	1014	7.39109	22.5192	22.3205	7.3997	22.3744	22.2218	7.41554	22.4804	22.242	7.40209	22.2624	22.3053	7.41626	22.4788	22.2103	7.41946	22.3724	22.143	7.40976	22.3695	22.2236	7.42228	22.4025	22.152	7.41862	22.3226	22.2992	7.42005	22.1511	22.1912
1015	253.513	30	30.02	20	20.01	1015	7.38447	22.5163	22.3169	7.3997	22.3776	22.2258	7.41308	22.4779	22.2393	7.39679	22.2599	22.3039	7.41287	22.4741	22.2088	7.41252	22.3726	22.1347	7.40258	22.3744	22.2263	7.41941	22.4031	22.1547	7.41212	22.3293	22.2988	7.41087	22.152	22.1915
1016	253.762	30	30.02	20	20	1016	7.38684	22.5156	22.31	7.39452	22.3713	22.2236	7.40864	22.4833	22.2413	7.39197	22.2593	22.3037	7.409	22.4756	22.2025	7.41104	22.3717	22.1374	7.4045	22.3724	22.2245	7.41655	22.4031	22.156	7.40711	22.3268	22.2956	7.41136	22.1547	22.196
1017	254.011	30	29.97	20	19.99	1017	7.3807	22.519	22.3134	7.39076	22.3762	22.2195	7.39878	22.4786	22.2391	7.39004	22.2626	22.3037	7.40367	22.4797	22.2083	7.40608	22.3715	22.138	7.39923	22.3749	22.226	7.4089	22.3935	22.1551	7.40661	22.3309	22.3006	7.40556	22.1524	22.1915
1018	254.263	30	29.97	20	19.99	1018	7.37597	22.5059	22.3178	7.38652	22.3706	22.2177	7.39976	22.4786	22.2341	7.38329	22.2629	22.308	7.39979	22.4747	22.2081	7.40212	22.3641	22.1347	7.3954	22.3713	22.2229	7.40507	22.4043	22.1499	7.39961	22.3273	22.2949	7.40122	22.1524	22.193
1019	254.512	30	29.99	20	20	1019	7.37267	22.5062	22.3089	7.38276	22.3719	22.2231	7.39828	22.4835	22.2377	7.37992	22.262	22.3071	7.39882	22.4698	22.2052	7.39816	22.3731	22.1302	7.3887	22.3645	22.2198	7.40412	22.3924	22.149	7.3986	22.3279	22.2938	7.39542	22.1466	22.1879
1020	254.762	30	29.97	20	20.02	1020	7.36652	22.5138	22.3143	7.37946	22.3737	22.2191	7.39237	22.4754	22.2316	7.37365	22.2568	22.3053	7.39301	22.4673	22.211	7.39469	22.3728	22.1385	7.38583	22.3641	22.2256	7.39838	22.4036	22.1551	7.3956	22.3228	22.2983	7.39494	22.149	22.1921
1021	255.011	30	30.02	20	20.01	1021	7.36464	22.5163	22.3066	7.3724	22.3771	22.2186	7.38793	22.4835	22.235	7.3722	22.2604	22.3042	7.39155	22.4689	22.2063	7.39123	22.3697	22.1401	7.38535	22.365	22.2215	7.4003	22.4002	22.1515	7.3951	22.3232	22.2965	7.39494	22.1529	22.1926
1022	255.262	30	30.02	20	20.01	1022	7.36133	22.5037	22.3176	7.37193	22.3758	22.2247	7.38398	22.4763	22.233	7.37076	22.2597	22.3089	7.38429	22.4689	22.2043	7.38925	22.367	22.1315	7.38008	22.3737	22.2233	7.39313	22.3996	22.1596	7.3901	22.3291	22.2949	7.38914	22.1531	22.1881
1023	255.512	30	30.02	20	20.01	1023	7.35944	22.5152	22.3089	7.36958	22.3767	22.2204	7.38398	22.477	22.2352	7.36593	22.2604	22.3021	7.38187	22.475	22.2076	7.38627	22.3697	22.1398	7.3753	22.363	22.2182	7.38978	22.4011	22.1464	7.38659	22.3246	22.2994	7.38673	22.1504	22.1933
1024	255.763	30	30.02	20	20	1024	7.35708	22.5055	22.3057	7.3677	22.3728	22.2168	7.37955	22.4768	22.2325	7.36352	22.2581	22.3026	7.38235	22.4694	22.2045	7.38429	22.3715	22.1354	7.37577	22.3677	22.2157	7.38787	22.4004	22.1526	7.38209	22.3257	22.2923	7.38432	22.1526	22.1879
1025	256.012	30	30.02	20	20.01	1025	7.34999	22.5125	22.3172	7.3677	22.3654	22.2222	7.37708	22.4808	22.2384	7.36159	22.2563	22.3033	7.3809	22.47	22.2105	7.38281	22.3641	22.1425	7.37386	22.3715	22.2204	7.38691	22.3978	22.1497	7.38059	22.325	22.2972	7.38383	22.1466	22.1926
1026	256.263	30	30.02	20	20.02	1026	7.34999	22.5019	22.3093	7.36017	22.376	22.2195	7.37412	22.4792	22.2352	7.35629	22.2536	22.3048	7.37557	22.4707	22.2076	7.37389	22.3675	22.1324	7.36811	22.3675	22.2171	7.37783	22.3973	22.1569	7.37959	22.3262	22.2949	7.37949	22.1479	22.1901
1027	256.513	30	29.97	20	19.99	1027	7.34669	22.503	22.3147	7.35734	22.3735	22.2146	7.3687	22.479	22.2359	7.3587	22.2595	22.3053	7.37218	22.4682	22.2076	7.3734	22.3701	22.1331	7.36285	22.3708	22.2209	7.37783	22.3991	22.1508	7.37158	22.319	22.2983	7.36886	22.1437	22.1901
1028	256.762	30	29.97	20	19.99	1028	7.34385	22.5033	22.3077	7.35358	22.3735	22.2209	7.36426	22.4754	22.2332	7.3481	22.2604	22.3028	7.36346	22.473	22.2034	7.36646	22.371	22.1367	7.35567	22.3648	22.2186	7.36923	22.3928	22.1544	7.36708	22.3244	22.2965	7.3621	22.145	22.1897
1029	257.012	30	30.04	20	20.02	1029	7.34527	22.5077	22.3098	7.35075	22.3746	22.2148	7.36229	22.4734	22.2364	7.34761	22.2514	22.3006	7.36346	22.47	22.2085	7.37092	22.3648	22.1371	7.35758	22.3706	22.2175	7.37544	22.4009	22.1538	7.36908	22.3174	22.2972	7.36935	22.1481	22.1908
1030	257.261	30	30.02	20	20	1030	7.33913	22.5026	22.3118	7.34746	22.3672	22.2189	7.3613	22.479	22.2435	7.34665	22.2572	22.3042	7.36588	22.4655	22.2083	7.36498	22.3623	22.136	7.35758	22.3704	22.2198	7.37018	22.3996	22.1526	7.36658	22.3327	22.2997	7.36548	22.1515	22.1903
1031	257.512	30	30.02	20	19.99	1031	7.33346	22.5037	22.3169	7.34134	22.3737	22.2182	7.36031	22.4759	22.2323	7.34038	22.2602	22.3037	7.362	22.4682	22.2031	7.35804	22.3699	22.1351	7.35327	22.3659	22.2186	7.36301	22.4031	22.1571	7.35857	22.3246	22.2947	7.36259	22.147	22.1872
1032	257.762	30	30.02	20	20.01	1032	7.33251	22.5053	22.3095	7.34087	22.3652	22.2233	7.3539	22.4716	22.2346	7.34135	22.257	22.2992	7.35813	22.4714	22.2074	7.35656	22.3666	22.1403	7.34897	22.3654	22.2175	7.36397	22.4025	22.1484	7.35707	22.3293	22.2907	7.36066	22.1508	22.1933
1033	258.013	30	29.97	20	20.01	1033	7.32779	22.4997	22.3062	7.33617	22.3717	22.2231	7.34947	22.475	22.2346	7.33942	22.2584	22.3028	7.35328	22.4635	22.2043	7.35755	22.3679	22.13	7.34753	22.3632	22.2182	7.36301	22.385	22.1535	7.36157	22.3239	22.2927	7.35679	22.1452	22.185
1034	258.262	30	30.02	20	20.01	1034	7.32874	22.5051	22.3129	7.33664	22.3724	22.2175	7.34996	22.4754	22.233	7.33508	22.2581	22.2997	7.35134	22.4696	22.2076	7.35458	22.3668	22.1351	7.34466	22.3688	22.2177	7.35728	22.3856	22.1493	7.35507	22.3232	22.2905	7.3539	22.147	22.1901
1035	258.513	30	30.02	20	20	1035	7.32212	22.5086	22.3051	7.33522	22.3679	22.2184	7.34552	22.477	22.2328	7.33363	22.2559	22.2972	7.34941	22.4734	22.2043	7.35012	22.3679	22.1279	7.34035	22.3679	22.2213	7.3525	22.3948	22.154	7.35006	22.3226	22.2963	7.351	22.1455	22.182
1036	258.762	30	30.02	20	20	1036	7.32071	22.5046	22.3042	7.32769	22.3706	22.2137	7.33961	22.475	22.2303	7.32447	22.2521	22.2999	7.34262	22.4682	22.2043	7.34269	22.3612	22.1398	7.33412	22.3645	22.224	7.35106	22.4	22.1499	7.34556	22.327	22.2909	7.34134	22.1488	22.1915
1037	259.015	30	30.02	20	20	1037	7.31362	22.4992	22.308	7.33146	22.3697	22.2238	7.33911	22.4725	22.237	7.32736	22.2525	22.3039	7.34408	22.4646	22.2079	7.3417	22.3627	22.1349	7.3346	22.3699	22.2157	7.35011	22.4029	22.1531	7.34806	22.3125	22.2916	7.34376	22.1412	22.1852
1038	259.263	30	29.94	20	20.01	1038	7.31551	22.5073	22.3129	7.32393	22.3744	22.2211	7.33714	22.4725	22.2352	7.32544	22.2525	22.301	7.34165	22.4646	22.2056	7.33823	22.3648	22.1288	7.33412	22.3654	22.2184	7.34915	22.3955	22.1508	7.34506	22.3127	22.2961	7.34134	22.1457	22.1863
1039	259.512	30	29.99	20	19.99	1039	7.3122	22.5075	22.3062	7.32252	22.3677	22.2177	7.33517	22.4738	22.2386	7.32351	22.2498	22.299	7.33681	22.4716	22.2031	7.3422	22.3625	22.1295	7.33317	22.3639	22.2139	7.34294	22.3984	22.1531	7.33455	22.3293	22.2923	7.33651	22.149	22.1798
1040	259.762	30	29.99	20	19.99	1040	7.31031	22.499	22.3082	7.32016	22.3603	22.2218	7.33122	22.4727	22.2357	7.31386	22.2572	22.3012	7.32906	22.4653	22.2058	7.3313	22.3627	22.1273	7.32359	22.3609	22.218	7.33816	22.3939	22.1493	7.33455	22.3116	22.2947	7.32734	22.1457	22.1888
1041	260.013	30	29.99	20	20	1041	7.30559	22.4999	22.3015	7.31593	22.369	22.2155	7.32826	22.4727	22.2308	7.31435	22.2593	22.3051	7.33584	22.4629	22.2016	7.3318	22.3652	22.1275	7.32503	22.3598	22.2155	7.34246	22.3955	22.1475	7.33205	22.3163	22.292	7.3341	22.1473	22.1912
1042	260.262	30	30.02	20	20.01	1042	7.30559	22.501	22.3039	7.3164	22.3677	22.2184	7.32876	22.4705	22.235	7.31435	22.2505	22.3012	7.33293	22.4721	22.2025	7.3308	22.3598	22.136	7.32407	22.3621	22.2215	7.33911	22.385	22.1524	7.32904	22.3255	22.2943	7.33072	22.1387	22.1924
1043	260.512	30	30.02	20	20.01	1043	7.30134	22.503	22.31	7.31734	22.3652	22.218	7.32481	22.4732	22.2314	7.31049	22.2496	22.3048	7.33003	22.4707	22.2007	7.33378	22.3648	22.1297	7.31881	22.3659	22.2132	7.33433	22.3899	22.1529	7.33205	22.3156	22.2943	7.32589	22.1421	22.1868
1044	260.761	30	30.04	20	20	1044	7.30228	22.4997	22.3093	7.30793	22.3701	22.2159	7.32383	22.4678	22.2299	7.3047	22.2575	22.3001	7.32276	22.4646	22.2013	7.32536	22.3679	22.1392	7.31354	22.3603	22.2193	7.33099	22.3984	22.1526	7.32454	22.3223	22.2952	7.32348	22.1446	22.1915
1045	261.012	30	30.04	20	20.01	1045	7.30134	22.5064	22.3068	7.30699	22.3661	22.218	7.32087	22.4705	22.2352	7.30711	22.2525	22.3001	7.32567	22.4631	22.2004	7.32536	22.3652	22.1338	7.31833	22.3636	22.2159	7.33146	22.3796	22.1522	7.32804	22.316	22.29	7.32686	22.1412	22.1863
1046	261.264	30	30.02	20	20	1046	7.29425	22.499	22.3125	7.30416	22.3661	22.2119	7.31791	22.4703	22.2343	7.30133	22.2507	22.2963	7.31888	22.464	22.207	7.31941	22.3618	22.132	7.31019	22.3663	22.2175	7.32429	22.3847	22.1544	7.31803	22.3185	22.2947	7.3201	22.1412	22.1877
1047	261.514	30	30.02	20	20	1047	7.2952	22.5017	22.3048	7.30322	22.3697	22.2191	7.31988	22.4716	22.2395	7.30326	22.2548	22.3028	7.31888	22.4671	22.202	7.32437	22.3585	22.138	7.31306	22.3654	22.2184	7.32525	22.3964	22.1432	7.32204	22.3266	22.2938	7.32154	22.138	22.187
1048	261.763	30	29.97	20	20	1048	7.29095	22.4985	22.3026	7.30181	22.3576	22.2164	7.3184	22.4694	22.2379	7.30181	22.2539	22.3001	7.32034	22.4615	22.2054	7.3204	22.3556	22.1369	7.30875	22.3648	22.2148	7.3219	22.3899	22.154	7.31803	22.327	22.2934	7.3172	22.1394	22.1903
1049	262.014	30	29.99	20	20.01	1049	7.29047	22.4992	22.3109	7.29663	22.3616	22.2157	7.31002	22.4709	22.2287	7.29892	22.2514	22.2992	7.31259	22.4651	22.1989	7.31545	22.3558	22.1356	7.30684	22.3598	22.2184	7.3219	22.3881	22.1511	7.31553	22.3244	22.2938	7.31334	22.1473	22.1811
1050	262.262	30	30.02	20	20.01	1050	7.2867	22.5037	22.3048	7.3051	22.3695	22.2193	7.31446	22.4705	22.2314	7.29747	22.2512	22.2994	7.31404	22.4593	22.1998	7.31644	22.3596	22.1324	7.3054	22.3618	22.2184	7.32047	22.3847	22.1515	7.31703	22.3248	22.2889	7.31623	22.1392	22.1845
1051	262.512	30	30.02	20	20.01	1051	7.28717	22.4952	22.3125	7.29334	22.3596	22.2126	7.30953	22.4696	22.2348	7.29603	22.2534	22.2963	7.3121	22.4642	22.2049	7.31198	22.3607	22.13	7.30396	22.3567	22.2211	7.31665	22.3868	22.149	7.31253	22.314	22.2992	7.31285	22.1497	22.1868
1052	262.762	30	29.97	20	20	1052	7.28575	22.4983	22.3055	7.29852	22.36	22.2186	7.30706	22.4714	22.2393	7.29313	22.2539	22.3015	7.31113	22.4599	22.1996	7.31446	22.3578	22.1293	7.30061	22.3569	22.213	7.31521	22.3917	22.1499	7.30852	22.3266	22.2878	7.31334	22.1347	22.1859
1053	263.013	30	30.02	20	20	1053	7.28292	22.4981	22.3073	7.29616	22.3699	22.2189	7.30509	22.468	22.2323	7.28928	22.2563	22.299	7.31065	22.4633	22.2013	7.31149	22.3645	22.134	7.30588	22.3574	22.213	7.31617	22.3944	22.1526	7.30752	22.3104	22.2963	7.30754	22.1477	22.1895
1054	263.262	30	30.02	20	20.02	1054	7.28197	22.4963	22.3127	7.29287	22.3668	22.2164	7.3041	22.4694	22.2348	7.29265	22.2563	22.3046	7.30629	22.4606	22.2038	7.30654	22.3641	22.1306	7.29774	22.3616	22.2123	7.30995	22.3926	22.1535	7.31153	22.3156	22.2889	7.30126	22.1374	22.1874
1055	263.512	30	30.02	20	20.01	1055	7.27867	22.4974	22.3118	7.28675	22.3677	22.2103	7.30065	22.4678	22.2308	7.28397	22.2512	22.2952	7.3029	22.4611	22.2025	7.30059	22.3612	22.1264	7.29487	22.3562	22.2141	7.30995	22.3836	22.1477	7.30352	22.3241	22.2889	7.30078	22.1412	22.1859
1056	263.763	30	30.02	20	20.01	1056	7.2763	22.4981	22.3107	7.28628	22.3661	22.2182	7.29621	22.4687	22.2361	7.28156	22.2501	22.3001	7.2966	22.4602	22.1951	7.29861	22.3569	22.1279	7.2896	22.3636	22.2114	7.30374	22.3951	22.1448	7.29601	22.3152	22.2893	7.29354	22.1421	22.1915
1057	264.012	30	30.02	20	19.99	1057	7.273	22.4965	22.3104	7.28157	22.3589	22.2126	7.29769	22.4644	22.2312	7.28397	22.2458	22.2958	7.29757	22.4644	22.2002	7.29762	22.3591	22.1358	7.29248	22.358	22.2105	7.30517	22.3975	22.1448	7.29802	22.3167	22.2956	7.29885	22.1371	22.1856
1058	264.262	30	30.02	20	20.01	1058	7.27441	22.4972	22.301	7.28251	22.3663	22.2146	7.29572	22.4644	22.2294	7.27915	22.2485	22.2965	7.29757	22.4579	22.2022	7.30059	22.3585	22.1342	7.292	22.3578	22.211	7.30709	22.393	22.1441	7.30002	22.3125	22.2844	7.29837	22.1412	22.187
1059	264.512	30	29.97	20	20	1059	7.27252	22.4936	22.3026	7.28063	22.3621	22.2164	7.29178	22.4626	22.2328	7.2777	22.2447	22.2965	7.29418	22.4622	22.2027	7.29861	22.3538	22.1315	7.28817	22.3549	22.2166	7.30326	22.3951	22.1517	7.29902	22.3217	22.2909	7.29692	22.1423	22.1814
1060	264.763	30	30.02	20	20.01	1060	7.27158	22.4992	22.3015	7.27734	22.3648	22.211	7.29227	22.4671	22.2375	7.27626	22.253	22.3033	7.29418	22.4611	22.2016	7.29366	22.3571	22.1288	7.2829	22.3562	22.2146	7.30039	22.3886	22.1446	7.29802	22.3219	22.2934	7.29016	22.1336	22.1872
1061	265.012	30	29.99	20	20.01	1061	7.27016	22.4947	22.3028	7.27592	22.3589	22.2148	7.29128	22.4669	22.2287	7.27529	22.2467	22.303	7.29369	22.4606	22.1989	7.29317	22.3614	22.1282	7.28721	22.3574	22.2128	7.30039	22.3946	22.1461	7.29551	22.3208	22.2907	7.29306	22.1367	22.1881
1062	265.264	30	30.02	20	20.01	1062	7.26591	22.5003	22.3064	7.27404	22.3623	22.2139	7.2898	22.4673	22.2413	7.27337	22.246	22.2963	7.29224	22.4644	22.2011	7.29168	22.36	22.123	7.28099	22.3576	22.2126	7.30135	22.3897	22.1434	7.29151	22.3113	22.2911	7.28919	22.1398	22.1823
1063	265.514	30	29.97	20	19.99	1063	7.26355	22.4918	22.2965	7.27122	22.3641	22.213	7.28339	22.4678	22.2391	7.26951	22.2471	22.2994	7.28497	22.4579	22.2031	7.28722	22.3589	22.1315	7.27859	22.3569	22.2155	7.29322	22.3903	22.154	7.28801	22.3093	22.2943	7.28581	22.1349	22.185
1064	265.762	30	30.02	20	20	1064	7.26119	22.4947	22.3116	7.27263	22.3578	22.2175	7.28537	22.4637	22.2303	7.26662	22.2474	22.2941	7.28788	22.4615	22.1973	7.29069	22.358	22.1273	7.28051	22.3553	22.2166	7.29753	22.3825	22.1428	7.29051	22.3217	22.2936	7.28919	22.1443	22.1834
1065	266.012	30	30.02	20	20.01	1065	7.25788	22.4979	22.2999	7.27169	22.3625	22.215	7.28438	22.4644	22.2352	7.27337	22.2489	22.3017	7.28933	22.4588	22.2045	7.2897	22.3529	22.1275	7.27428	22.3558	22.215	7.29179	22.3845	22.1493	7.28701	22.3109	22.2873	7.28823	22.1374	22.1874
1066	266.263	30	30.02	20	20.01	1066	7.25788	22.4963	22.3134	7.26839	22.3565	22.215	7.27846	22.4597	22.2305	7.26758	22.2431	22.2981	7.284	22.4572	22.2	7.28574	22.3513	22.1331	7.27572	22.3574	22.218	7.28892	22.3915	22.1495	7.286	22.3165	22.2963	7.28147	22.1385	22.1805
1067	266.514	30	30.02	20	20	1067	7.25741	22.4961	22.3084	7.26369	22.365	22.2146	7.28093	22.4646	22.2299	7.26228	22.2507	22.2949	7.28352	22.4588	22.2038	7.28326	22.3571	22.1291	7.27859	22.3605	22.2135	7.28844	22.3928	22.147	7.2835	22.3208	22.2925	7.28147	22.1349	22.1823
1068	266.763	30	30.02	20	20	1068	7.25599	22.4927	22.2972	7.26416	22.3645	22.2072	7.27896	22.464	22.229	7.26613	22.2496	22.2932	7.28449	22.4606	22.1991	7.28673	22.3643	22.123	7.27141	22.3605	22.2148	7.2894	22.3823	22.1464	7.2845	22.3127	22.2925	7.28243	22.1342	22.1832
1069	267.013	30	29.97	20	20.01	1069	7.2508	22.4963	22.3111	7.26651	22.3612	22.2119	7.27846	22.4667	22.2332	7.26565	22.246	22.2994	7.284	22.4577	22.2	7.28078	22.3556	22.1268	7.27811	22.3565	22.2126	7.28797	22.3899	22.1486	7.2795	22.3167	22.2893	7.2805	22.1313	22.1827
1070	267.264	30	30.02	20	20.01	1070	7.25599	22.4956	22.3095	7.26416	22.3616	22.2117	7.27896	22.4655	22.2299	7.26613	22.2433	22.2983	7.28449	22.4597	22.2031	7.28673	22.349	22.1354	7.27141	22.3587	22.2088	7.28653	22.3798	22.1497	7.279	22.3165	22.288	7.28002	22.1345	22.1827
1071	267.513	30	29.99	20	20.02	1071	7.25174	22.4954	22.3033	7.25992	22.3675	22.2144	7.27748	22.4635	22.2382	7.26179	22.246	22.2943	7.28013	22.459	22.1955	7.28475	22.3508	22.127	7.26998	22.3526	22.2168	7.28462	22.3834	22.147	7.282	22.3212	22.2914	7.27567	22.1342	22.1836
1072	267.762	30	29.97	20	20.02	1072	7.24796	22.4927	22.3129	7.25851	22.3549	22.2135	7.27304	22.462	22.2283	7.25504	22.246	22.2983	7.27334	22.4644	22.2029	7.27732	22.3488	22.1311	7.26806	22.3565	22.2135	7.28032	22.3843	22.1473	7.277	22.3214	22.2941	7.27326	22.138	22.1859
1073	268.012	30	30.02	20	20	1073	7.24607	22.4954	22.3082	7.25757	22.3632	22.2097	7.27205	22.4655	22.2397	7.25649	22.251	22.2965	7.27237	22.4554	22.1951	7.27435	22.358	22.1286	7.2671	22.3526	22.2139	7.28223	22.3854	22.1464	7.27449	22.3152	22.2887	7.27857	22.138	22.1818
1074	268.262	30	30.02	20	20.01	1074	7.24749	22.4947	22.2994	7.25992	22.3596	22.2159	7.27008	22.4673	22.2299	7.25649	22.2462	22.2976	7.27237	22.457	22.2011	7.27385	22.3589	22.1322	7.26375	22.3535	22.2114	7.27649	22.3859	22.145	7.27099	22.3212	22.2833	7.27181	22.1439	22.1796
1075	268.513	30	30.02	20	20.01	1075	7.24513	22.4972	22.3026	7.25851	22.358	22.215	7.27255	22.4712	22.2343	7.25456	22.2485	22.2985	7.27286	22.457	22.1987	7.27435	22.3542	22.1255	7.26423	22.3609	22.2139	7.27936	22.3912	22.1497	7.27399	22.3183	22.2893	7.27229	22.1374	22.1823
1076	268.762	30	30.02	20	19.99	1076	7.24418	22.4974	22.3053	7.2571	22.3632	22.2148	7.26614	22.4642	22.2325	7.25071	22.2424	22.2979	7.26898	22.4604	22.2004	7.2684	22.3531	22.1315	7.2604	22.3567	22.2097	7.27554	22.3845	22.1412	7.27249	22.3194	22.29	7.26553	22.1358	22.1802
1077	269.012	30	30.02	20	20.01	1077	7.24513	22.492	22.314	7.25333	22.3618	22.2103	7.26466	22.4658	22.2303	7.24637	22.2413	22.2961	7.26705	22.4584	22.2007	7.27435	22.3524	22.1257	7.26184	22.3585	22.2128	7.27697	22.3901	22.147	7.26799	22.3183	22.2949	7.26746	22.1356	22.1834
1078	269.261	30	30.02	20	20.01	1078	7.24465	22.4956	22.3095	7.25051	22.3645	22.2123	7.26219	22.4678	22.2323	7.24685	22.244	22.299	7.26801	22.4554	22.1991	7.26692	22.3522	22.1262	7.25753	22.3558	22.2074	7.26741	22.398	22.143	7.26398	22.3021	22.2871	7.26312	22.1336	22.1841
1079	269.512	30	30.02	20	20.01	1079	7.24229	22.4943	22.2985	7.25004	22.3574	22.2103	7.2617	22.4604	22.2323	7.24396	22.2402	22.2963	7.26414	22.457	22.2002	7.26345	22.3513	22.1331	7.25609	22.358	22.2137	7.27124	22.3816	22.1497	7.26749	22.3064	22.29	7.2665	22.1306	22.1832
1080	269.762	30	29.99	20	20.01	1080	7.23851	22.4941	22.3053	7.24722	22.3641	22.2171	7.2612	22.4633	22.2319	7.25119	22.251	22.3003	7.2622	22.4566	22.1969	7.26642	22.3526	22.1338	7.25226	22.3605	22.2112	7.26789	22.382	22.1502	7.26699	22.3028	22.2869	7.2636	22.1358	22.1838
1081	270.013	30	30.02	20	20	1081	7.23332	22.4932	22.3086	7.24392	22.3643	22.2065	7.25825	22.4631	22.2359	7.24492	22.2494	22.2988	7.26317	22.4572	22.1987	7.25998	22.3567	22.1264	7.25035	22.3547	22.215	7.27076	22.3899	22.1477	7.26198	22.3068	22.2907	7.2636	22.1398	22.1861
1082	270.262	30	30.02	20	20	1082	7.2319	22.4952	22.3073	7.24251	22.3571	22.2108	7.25923	22.4637	22.2382	7.24637	22.2503	22.2988	7.25978	22.4579	22.2018	7.26147	22.358	22.1275	7.24747	22.3551	22.2137	7.26454	22.3845	22.1506	7.26098	22.3187	22.2855	7.25781	22.1383	22.182
1083	270.512	30	30.02	20	20	1083	7.23474	22.4932	22.3012	7.24298	22.3574	22.2128	7.25381	22.4655	22.2296	7.24396	22.2527	22.3015	7.25978	22.457	22.1957	7.26097	22.3513	22.1262	7.24891	22.3542	22.213	7.2612	22.3814	22.1542	7.25998	22.3118	22.2887	7.25877	22.132	22.1881
1084	270.762	30	30.02	20	20.01	1084	7.23521	22.4929	22.3131	7.23827	22.3526	22.2157	7.25726	22.468	22.2341	7.24203	22.2507	22.3008	7.25784	22.4606	22.2	7.25652	22.3582	22.1235	7.24747	22.3533	22.2101	7.26502	22.3769	22.1493	7.25848	22.3154	22.288	7.25781	22.1398	22.1877
1085	271.012	30	29.99	20	20.01	1085	7.23237	22.4981	22.3059	7.2378	22.3542	22.2123	7.25677	22.4588	22.2276	7.23962	22.2496	22.2925	7.25493	22.4577	22.1991	7.25652	22.3533	22.123	7.24987	22.3549	22.2139	7.26502	22.385	22.149	7.25898	22.3127	22.2851	7.25588	22.1383	22.1888
1086	271.262	30	29.97	20	20.01	1086	7.22954	22.4956	22.3017	7.23827	22.3526	22.2123	7.2543	22.4581	22.2391	7.23913	22.2424	22.301	7.25493	22.4595	22.2016	7.25899	22.3594	22.121	7.247	22.3529	22.209	7.26168	22.3758	22.1428	7.25748	22.3048	22.2878	7.25201	22.1347	22.1877
1087	271.512	30	30.02	20	20.01	1087	7.22482	22.4916	22.3026	7.23357	22.3526	22.213	7.25184	22.4635	22.2281	7.23431	22.2433	22.3021	7.25057	22.4563	22.1957	7.24909	22.3578	22.1273	7.24269	22.3508	22.2092	7.25546	22.3852	22.1477	7.25398	22.3062	22.2896	7.25105	22.1331	22.1836
1088	271.763	30	30.02	20	20.01	1088	7.22245	22.4952	22.3064	7.23827	22.3596	22.213	7.24641	22.4673	22.2321	7.23431	22.2478	22.3021	7.25057	22.4608	22.1996	7.25156	22.3591	22.1351	7.24269	22.3556	22.209	7.26072	22.3793	22.1394	7.25197	22.3134	22.2911	7.25636	22.145	22.187
1089	272.012	30	30.02	20	20	1089	7.22387	22.4911	22.2999	7.23498	22.3614	22.2123	7.25134	22.4662	22.2267	7.23094	22.2379	22.2934	7.2496	22.4532	22.1964	7.24859	22.352	22.125	7.23982	22.3529	22.2112	7.25785	22.38	22.1486	7.25348	22.3062	22.2878	7.25056	22.1354	22.1874
1090	272.262	30	30.02	20	20	1090	7.22482	22.4943	22.3113	7.23498	22.3609	22.207	7.25085	22.4629	22.2319	7.22997	22.2447	22.2979	7.24815	22.4579	22.202	7.24612	22.3493	22.1246	7.24125	22.3538	22.2079	7.25403	22.3791	22.1439	7.24897	22.3093	22.2923	7.24574	22.1311	22.1807
1091	272.514	30	29.99	20	20	1091	7.22151	22.4875	22.3021	7.22933	22.3551	22.2135	7.24296	22.4651	22.2269	7.22853	22.2453	22.2936	7.2467	22.4599	22.2	7.25107	22.3531	22.1248	7.23742	22.352	22.2146	7.25785	22.3899	22.147	7.25147	22.3147	22.2842	7.24622	22.1336	22.1872
1092	272.762	30	30.02	20	20.01	1092	7.2234	22.4896	22.3091	7.22886	22.3569	22.2132	7.24197	22.4637	22.2285	7.22708	22.2503	22.2967	7.24476	22.4561	22.198	7.24859	22.3524	22.1255	7.23646	22.3522	22.2103	7.25116	22.3798	22.1414	7.24947	22.3082	22.2956	7.2438	22.1437	22.1809
1093	273.014	30	30.02	20	20.02	1093	7.21726	22.497	22.3026	7.22557	22.3529	22.2119	7.24148	22.4642	22.229	7.22612	22.2382	22.2934	7.24476	22.4588	22.1982	7.24314	22.3497	22.1279	7.23455	22.356	22.213	7.25212	22.3861	22.1439	7.24497	22.3131	22.2864	7.24477	22.1345	22.1818
1094	273.262	30	30.02	20	19.99	1094	7.21584	22.492	22.3109	7.22886	22.3596	22.2061	7.24247	22.4593	22.2314	7.22515	22.2492	22.2981	7.24621	22.4559	22.1969	7.24463	22.3529	22.1228	7.23359	22.3488	22.213	7.24638	22.3912	22.1443	7.24447	22.3172	22.2907	7.24187	22.1389	22.1811
1095	273.512	30	30.02	20	20.01	1095	7.21773	22.4929	22.2983	7.22651	22.352	22.2108	7.24197	22.4653	22.231	7.22419	22.2456	22.2992	7.24282	22.4541	22.2025	7.24166	22.3526	22.1266	7.23263	22.3531	22.213	7.24829	22.3859	22.1421	7.24347	22.3107	22.2884	7.24091	22.1329	22.1877
1096	273.762	30	30.02	20	20	1096	7.2149	22.4945	22.3091	7.22604	22.3576	22.2128	7.23902	22.4615	22.2323	7.2213	22.2426	22.2911	7.23652	22.4577	22.2	7.24067	22.3558	22.1291	7.23168	22.3529	22.2079	7.24973	22.3942	22.1511	7.23996	22.299	22.2882	7.23946	22.1331	22.1829
1097	274.013	30	30.02	20	20	1097	7.21206	22.4943	22.2974	7.22274	22.3574	22.2141	7.24049	22.4606	22.2276	7.22322	22.2397	22.2954	7.23652	22.4575	22.1969	7.2377	22.3535	22.1205	7.22689	22.3531	22.2126	7.24399	22.3919	22.1441	7.23996	22.3075	22.2848	7.23704	22.1338	22.1861
1098	274.261	30	29.97	20	20.03	1098	7.21726	22.4927	22.3086	7.22274	22.3605	22.2108	7.23556	22.4642	22.2265	7.2184	22.2478	22.2988	7.23652	22.4581	22.1966	7.2377	22.349	22.1255	7.2288	22.3513	22.2103	7.24112	22.3793	22.1481	7.23896	22.3111	22.2893	7.23898	22.1349	22.1818
1099	274.512	30	30.02	20	19.99	1099	7.21064	22.4916	22.3075	7.22133	22.3556	22.213	7.23408	22.4599	22.2337	7.21599	22.2379	22.3008	7.2341	22.4602	22.2007	7.23522	22.3488	22.1237	7.22641	22.349	22.2123	7.24112	22.3776	22.1425	7.23896	22.3055	22.2844	7.23366	22.1331	22.1771
1100	274.762	30	30.02	20	20.01	1100	7.20876	22.4938	22.2956	7.21945	22.3574	22.2103	7.23458	22.4552	22.2321	7.21792	22.2496	22.2956	7.23556	22.4536	22.2002	7.23671	22.3513	22.1203	7.22785	22.3515	22.2146	7.24017	22.3856	22.149	7.23496	22.3098	22.2963	7.2327	22.1333	22.1834
1101	275.012	30	29.97	20	20.01	1101	7.21206	22.4909	22.2992	7.21992	22.3607	22.2103	7.23507	22.4631	22.2269	7.2184	22.2346	22.2967	7.23362	22.457	22.1978	7.23472	22.3511	22.1322	7.22354	22.347	22.2141	7.24112	22.3789	22.1493	7.23346	22.3158	22.2914	7.23415	22.1363	22.1814
1102	275.263	30	30.02	20	20	1102	7.20498	22.4949	22.3015	7.21851	22.3556	22.2121	7.23113	22.4653	22.224	7.21599	22.2451	22.2974	7.2341	22.4516	22.2007	7.23522	22.3466	22.123	7.22402	22.3513	22.2067	7.23682	22.3798	22.1403	7.23646	22.3093	22.2804	7.23704	22.1351	22.1816
1103	275.511	30	29.99	20	19.99	1103	7.20545	22.492	22.3008	7.21663	22.3578	22.2153	7.22915	22.4615	22.2312	7.21455	22.2462	22.2985	7.23023	22.4512	22.1998	7.23126	22.3531	22.1268	7.22497	22.3533	22.2164	7.24065	22.3836	22.149	7.23546	22.3134	22.2857	7.22835	22.1356	22.1827
1104	275.762	30	30.02	20	20.01	1104	7.20498	22.4871	22.3091	7.21333	22.354	22.2083	7.22817	22.4568	22.229	7.21069	22.2413	22.2961	7.2312	22.4543	22.1953	7.22878	22.3567	22.1169	7.21779	22.3549	22.2123	7.23539	22.387	22.1513	7.22445	22.308	22.2909	7.22739	22.1336	22.1852
1105	276.012	30	30.02	20	20.01	1105	7.20498	22.4929	22.3059	7.21333	22.3517	22.2105	7.22619	22.4617	22.229	7.21117	22.2476	22.2945	7.22974	22.4545	22.1973	7.23076	22.3524	22.1226	7.21971	22.3524	22.2137	7.23778	22.3755	22.1506	7.22995	22.303	22.2914	7.22546	22.1288	22.1823
1106	276.262	30	29.99	20	19.99	1106	7.19978	22.4923	22.2999	7.21568	22.3596	22.2117	7.22619	22.462	22.2267	7.21117	22.2422	22.2923	7.22635	22.4541	22.2007	7.2273	22.3499	22.1226	7.22354	22.3551	22.2092	7.23109	22.3735	22.1484	7.23096	22.3203	22.2831	7.22642	22.1322	22.1802
1107	276.513	30	30.02	20	19.99	1107	7.19647	22.4932	22.3059	7.21239	22.3522	22.2063	7.22422	22.4599	22.2278	7.21262	22.2415	22.2974	7.22538	22.4523	22.2002	7.22878	22.3504	22.1239	7.21779	22.3502	22.2128	7.233	22.3836	22.1495	7.22745	22.308	22.2862	7.22546	22.1369	22.1787
1108	276.763	30	30.02	20	20	1108	7.20356	22.4929	22.2963	7.2091	22.352	22.2094	7.22422	22.4653	22.2292	7.20731	22.2343	22.2956	7.2249	22.4561	22.1966	7.22581	22.3484	22.1203	7.21971	22.3533	22.2094	7.23252	22.3802	22.1517	7.22445	22.3062	22.2857	7.22256	22.1329	22.1791
1109	277.013	30	30.02	20	20	1109	7.19836	22.4923	22.3048	7.2091	22.3551	22.2079	7.22176	22.4613	22.2274	7.2078	22.24	22.2929	7.22102	22.4561	22.1987	7.22432	22.3502	22.1228	7.21349	22.3504	22.2119	7.23156	22.3751	22.1473	7.22645	22.3051	22.2918	7.22497	22.1378	22.1841
1110	277.263	30	30.02	20	19.98	1110	7.19931	22.4896	22.3066	7.20768	22.3556	22.211	7.22225	22.464	22.2287	7.20249	22.2435	22.2958	7.22247	22.4507	22.2	7.22333	22.352	22.1297	7.21492	22.3486	22.2114	7.22965	22.3892	22.1412	7.22395	22.3068	22.2869	7.22159	22.1358	22.1807
1111	277.512	20	20.13	20	19.99	1111	6.56303	22.4498	22.2754	6.5761	22.3131	22.178	6.57581	22.4144	22.2047	6.56994	22.1971	22.2673	6.54131	22.4094	22.1681	6.55771	22.3064	22.0936	6.54853	22.3012	22.1854	6.56476	22.3383	22.1116	6.53333	22.2608	22.2579	6.57988	22.088	22.1533
1112	277.762	20	19.95	20	20.01	1112	6.24938	22.4222	22.2579	6.27113	22.2842	22.1643	6.26961	22.3832	22.1883	6.27633	22.1715	22.2489	6.24385	22.3829	22.1533	6.25956	22.2768	22.0862	6.25603	22.2831	22.165	6.2751	22.3111	22.0961	6.24858	22.2413	22.2377	6.2863	22.0687	22.1349
1113	278.011	20	19.95	20	20.01	1113	6.08783	22.4038	22.2469	6.10594	22.2705	22.156	6.10689	22.3753	22.1755	6.10758	22.1627	22.2395	6.09221	22.3708	22.1425	6.10158	22.2671	22.0703	6.09853	22.2698	22.1587	6.12357	22.2961	22.0905	6.09244	22.2238	22.2339	6.13324	22.0496	22.1291
1114	278.263	20	20	20	20	1114	5.98391	22.3908	22.2426	6.00711	22.2581	22.1529	6.01123	22.3659	22.1636	6.00634	22.1475	22.2373	5.99628	22.3625	22.1336	6.00896	22.2559	22.0624	6.00134	22.251	22.1551	6.02606	22.2923	22.0828	6.00136	22.2103	22.2269	6.02749	22.0382	22.1199
1115	278.512	20	20	20	19.99	1115	5.91589	22.3926	22.2397	5.93416	22.2559	22.1468	5.93677	22.3556	22.1627	5.93354	22.1389	22.2305	5.92749	22.3475	22.1264	5.93566	22.251	22.0557	5.93001	22.2469	22.1513	5.95484	22.2857	22.0768	5.9313	22.2155	22.2146	5.95458	22.0364	22.1149
1116	278.763	20	20	20	20	1116	5.86015	22.3827	22.2397	5.87769	22.2521	22.1403	5.88253	22.3551	22.1675	5.87664	22.1336	22.2303	5.87226	22.3488	22.1257	5.87871	22.2361	22.0548	5.86921	22.2447	22.1432	5.89079	22.2808	22.0783	5.86874	22.2049	22.2209	5.88601	22.0305	22.1203
1117	279.012	20	20.03	20	20.02	1117	5.81622	22.3785	22.2355	5.83909	22.2447	22.1385	5.84407	22.3439	22.1542	5.8347	22.1333	22.226	5.8335	22.3407	22.1286	5.84256	22.2328	22.0586	5.83331	22.2386	22.145	5.85542	22.2698	22.0768	5.83821	22.2004	22.2157	5.8498	22.0202	22.1167
1118	279.262	20	20.03	20	20	1118	5.78127	22.3679	22.2386	5.80239	22.2384	22.1396	5.8066	22.3423	22.1553	5.80047	22.1219	22.2177	5.79959	22.3383	22.1241	5.80739	22.2352	22.0536	5.79597	22.2348	22.1385	5.81861	22.273	22.0631	5.80468	22.1868	22.2157	5.81165	22.0224	22.1062
1119	279.512	20	20.02	20	20	1119	5.75057	22.3648	22.2276	5.77179	22.2366	22.138	5.7775	22.3389	22.1591	5.76768	22.1241	22.2204	5.77149	22.3311	22.1205	5.77619	22.2285	22.0485	5.76916	22.2238	22.1389	5.79137	22.2649	22.0698	5.77365	22.1908	22.2135	5.7822	22.0175	22.1095
1120	279.762	20	20	20	20.01	1120	5.726	22.3675	22.2189	5.74214	22.2299	22.1387	5.75137	22.3358	22.1535	5.74406	22.1241	22.2222	5.74484	22.3315	22.1223	5.75143	22.2316	22.0503	5.73948	22.2287	22.1351	5.76173	22.2579	22.0653	5.74763	22.1872	22.2121	5.74888	22.013	22.1086
1121	280.014	20	20	20	20	1121	5.70144	22.3699	22.2278	5.72332	22.2263	22.1315	5.72918	22.3327	22.1553	5.72236	22.1176	22.2159	5.72595	22.3297	22.1205	5.72964	22.2213	22.0521	5.72081	22.226	22.1347	5.74118	22.2552	22.0662	5.72611	22.1863	22.2101	5.73343	22.0094	22.1059
1122	280.263	20	20.02	20	20.01	1122	5.68349	22.3589	22.2186	5.70497	22.2319	22.1293	5.70798	22.3318	22.1506	5.70163	22.1152	22.2117	5.70512	22.3239	22.119	5.71131	22.2182	22.0447	5.70357	22.2224	22.1302	5.72349	22.2568	22.0691	5.7081	22.1841	22.2054	5.70881	22.0112	22.1003
1123	280.512	20	20	20	20.02	1123	5.66554	22.3558	22.2245	5.68426	22.2276	22.1257	5.69023	22.3333	22.1497	5.68428	22.1201	22.2148	5.6901	22.3232	22.119	5.69002	22.2227	22.0474	5.67964	22.2251	22.1315	5.69959	22.2561	22.0581	5.68758	22.182	22.2018	5.68611	22.0067	22.0994
1124	280.762	20	19.95	20	20.01	1124	5.64806	22.3544	22.218	5.6692	22.2204	22.1255	5.68037	22.3315	22.1461	5.66885	22.1091	22.2121	5.66878	22.3232	22.11	5.67318	22.2186	22.0375	5.66336	22.2175	22.1324	5.68286	22.2525	22.07	5.66956	22.1767	22.2054	5.67066	22.0034	22.1048
1125	281.014	20	20	20	20.02	1125	5.63484	22.3549	22.2213	5.65225	22.2193	22.1286	5.66262	22.3309	22.1459	5.65776	22.1131	22.2168	5.65812	22.3174	22.1107	5.66327	22.2119	22.0478	5.64948	22.2166	22.1262	5.67713	22.2474	22.0685	5.66205	22.1814	22.2016	5.65955	22.0081	22.1037
1126	281.262	20	20	20	19.99	1126	5.62161	22.3589	22.2236	5.63814	22.2272	22.1257	5.64979	22.3235	22.1499	5.63944	22.1107	22.2146	5.64456	22.3187	22.1095	5.64643	22.2166	22.0442	5.6356	22.2153	22.1257	5.65514	22.2411	22.0633	5.64104	22.1814	22.2016	5.63879	22.0061	22.0967
1127	281.511	20	19.97	20	20	1127	5.60744	22.3533	22.2249	5.62684	22.218	22.132	5.63303	22.3223	22.1452	5.62594	22.1042	22.2148	5.6339	22.3174	22.1084	5.63306	22.2132	22.0426	5.62506	22.2189	22.1255	5.64462	22.2525	22.0584	5.63553	22.1706	22.2061	5.62865	21.9946	22.0992
1128	281.763	20	20	20	20.01	1128	5.59752	22.3517	22.2155	5.61178	22.224	22.1262	5.62267	22.3219	22.1488	5.61051	22.1071	22.2132	5.62082	22.3181	22.1158	5.62217	22.2146	22.042	5.61214	22.2189	22.1226	5.63172	22.2561	22.0631	5.62202	22.1724	22.2031	5.61561	21.9971	22.0988
1129	282.012	20	20	20	20.01	1129	5.58571	22.3531	22.2186	5.6099	22.222	22.1279	5.61528	22.3232	22.1446	5.60617	22.1098	22.2083	5.61113	22.3129	22.1064	5.62018	22.2121	22.0391	5.60735	22.2155	22.125	5.62742	22.2393	22.0575	5.61501	22.1726	22.2038	5.61079	21.9969	22.0911
1130	282.261	20	20	20	19.99	1130	5.57674	22.3481	22.2155	5.59154	22.2207	22.1262	5.60394	22.3212	22.1452	5.59219	22.1008	22.2132	5.60289	22.3118	22.1111	5.60681	22.2088	22.0422	5.5949	22.211	22.1237	5.61547	22.2498	22.0597	5.602	22.167	22.2063	5.5963	21.9971	22.0952
1131	282.512	20	20.02	20	20	1131	5.57296	22.3495	22.2231	5.58731	22.2195	22.1275	5.59654	22.325	22.1452	5.58592	22.1046	22.2092	5.59611	22.3154	22.1026	5.60037	22.2085	22.0373	5.58581	22.2128	22.1194	5.6083	22.2438	22.057	5.6005	22.169	22.1991	5.59002	22.0018	22.0932
1132	282.762	20	20.02	20	20	1132	5.55973	22.3488	22.2135	5.57884	22.2137	22.1221	5.58619	22.3156	22.1432	5.57965	22.0976	22.209	5.58545	22.3104	22.1138	5.58552	22.2092	22.0418	5.5748	22.213	22.1219	5.59491	22.24	22.0604	5.58348	22.1782	22.1993	5.57892	21.9933	22.0923
1133	283.012	20	20	20	20	1133	5.55359	22.3497	22.2128	5.56801	22.2155	22.1223	5.57682	22.3163	22.1416	5.57098	22.1003	22.2047	5.57818	22.3116	22.1147	5.57809	22.2052	22.0325	5.56426	22.2103	22.1255	5.58679	22.2411	22.0581	5.57247	22.16	22.1975	5.56926	21.9903	22.092
1134	283.262	20	20	20	20	1134	5.5432	22.3468	22.2148	5.56048	22.2153	22.1214	5.57386	22.3203	22.1421	5.56374	22.0949	22.2056	5.57092	22.3082	22.1154	5.57413	22.2027	22.0411	5.56331	22.2079	22.1262	5.58344	22.2375	22.0613	5.57398	22.1605	22.2007	5.56685	21.9906	22.0907
1135	283.513	20	20.02	20	20	1135	5.54084	22.3405	22.2182	5.55248	22.2088	22.1194	5.56301	22.3183	22.141	5.55169	22.0972	22.2074	5.55881	22.312	22.1118	5.56125	22.2074	22.0406	5.55038	22.2065	22.121	5.57245	22.2451	22.0545	5.56247	22.1753	22.1973	5.55284	21.9946	22.0927
1136	283.762	20	20.02	20	20.01	1136	5.53139	22.3457	22.2094	5.54636	22.2119	22.1203	5.55414	22.3212	22.1432	5.54639	22.0988	22.2072	5.55396	22.314	22.1024	5.55927	22.2009	22.0352	5.54895	22.2043	22.1178	5.56432	22.2435	22.0536	5.55696	22.1719	22.1969	5.54753	21.9928	22.0873
1137	284.012	20	20	20	19.99	1137	5.52289	22.3385	22.2135	5.54213	22.2097	22.123	5.5497	22.3172	22.1398	5.53916	22.097	22.2038	5.54669	22.3095	22.1091	5.54887	22.2047	22.0397	5.53793	22.2043	22.1145	5.55572	22.2337	22.0575	5.54745	22.1576	22.1948	5.53836	21.9845	22.0936
1138	284.262	20	20	20	20	1138	5.51627	22.343	22.2135	5.53366	22.2123	22.1199	5.54279	22.3156	22.1428	5.53433	22.0965	22.2038	5.54185	22.3118	22.1033	5.54342	22.2029	22.0379	5.53027	22.2025	22.1214	5.55285	22.2415	22.0525	5.54145	22.1616	22.1969	5.53015	21.9901	22.0941
1139	284.512	20	20	20	20	1139	5.51202	22.3446	22.2171	5.53177	22.2083	22.1221	5.54132	22.3107	22.1385	5.53144	22.0958	22.2105	5.53604	22.3071	22.1068	5.53797	22.198	22.0388	5.52788	22.204	22.1174	5.55046	22.2346	22.053	5.53694	22.169	22.1971	5.5287	21.9816	22.0884
1140	284.763	20	20.02	20	20	1140	5.50683	22.343	22.2108	5.52424	22.2114	22.1226	5.53293	22.308	22.1387	5.52517	22.0905	22.2	5.53264	22.31	22.0994	5.5345	22.2043	22.0368	5.51926	22.207	22.1255	5.54186	22.2418	22.053	5.52994	22.1576	22.1962	5.52146	21.9883	22.0898
1141	285.012	20	20	20	20.01	1141	5.4988	22.3448	22.2119	5.51107	22.2112	22.1167	5.52504	22.3174	22.1398	5.51505	22.0949	22.2056	5.52538	22.3046	22.1089	5.52708	22.2022	22.0393	5.51496	22.2088	22.1194	5.53516	22.2382	22.0548	5.53194	22.1609	22.1948	5.51808	21.9886	22.0911
1142	285.262	20	20.02	20	19.99	1142	5.49454	22.3423	22.2114	5.51483	22.2083	22.116	5.51863	22.3156	22.1376	5.51167	22.1001	22.2029	5.51908	22.3051	22.1095	5.52311	22.2025	22.0296	5.50682	22.2034	22.1167	5.5323	22.2319	22.0512	5.52093	22.1641	22.1933	5.51035	21.9895	22.0914
1143	285.512	20	20	20	20	1143	5.48888	22.3416	22.2108	5.50589	22.213	22.1167	5.51666	22.3158	22.1365	5.50685	22.0943	22.2047	5.51423	22.3021	22.1019	5.51569	22.1978	22.0409	5.50394	22.1971	22.1149	5.52178	22.2355	22.053	5.51192	22.1652	22.1915	5.50166	21.9895	22.0945
1144	285.762	20	20	20	20	1144	5.48651	22.3363	22.2128	5.50118	22.2054	22.1149	5.51469	22.3091	22.138	5.50251	22.0916	22.2065	5.50939	22.3024	22.0988	5.51123	22.2022	22.0287	5.49916	22.1982	22.1129	5.52226	22.2346	22.0516	5.50992	22.156	22.1921	5.49973	21.9872	22.0866
1145	286.012	20	20	20	19.99	1145	5.48226	22.3347	22.2067	5.49695	22.2076	22.1199	5.50236	22.31	22.1423	5.49576	22.0981	22.2031	5.50551	22.2992	22.0956	5.50677	22.1953	22.0352	5.49293	22.2004	22.1098	5.51557	22.2352	22.0532	5.50291	22.1618	22.1906	5.49587	21.9829	22.0848
1146	286.262	20	20	20	20.02	1146	5.47329	22.3363	22.2101	5.49036	22.2011	22.1167	5.50384	22.3044	22.1385	5.49191	22.0907	22.1991	5.49679	22.3044	22.1077	5.5033	22.1996	22.0254	5.49006	22.2031	22.1167	5.5127	22.2379	22.0505	5.50041	22.1596	22.1908	5.49297	21.9838	22.0918
1147	286.512	20	20	20	20.01	1147	5.47329	22.3356	22.2108	5.48565	22.2103	22.1201	5.50039	22.3093	22.1356	5.48853	22.0918	22.2067	5.49825	22.3019	22.1089	5.49934	22.1971	22.0283	5.48815	22.2	22.1127	5.50792	22.2238	22.0494	5.49791	22.1632	22.1933	5.49055	21.9865	22.0932
1148	286.762	20	20.02	20	20	1148	5.4662	22.3369	22.2083	5.48377	22.1998	22.1138	5.49151	22.3046	22.1277	5.48226	22.0889	22.2007	5.49486	22.2963	22.1008	5.49389	22.1953	22.0346	5.48288	22.1984	22.1226	5.50553	22.2334	22.0503	5.4929	22.1533	22.1895	5.48138	21.9847	22.0891
1149	287.011	20	20	20	20	1149	5.46242	22.3407	22.2083	5.47906	22.2049	22.1176	5.48856	22.3048	22.1371	5.47889	22.086	22.2061	5.48856	22.2923	22.0967	5.48894	22.1926	22.0332	5.47522	22.1998	22.119	5.4974	22.2278	22.0498	5.4864	22.1504	22.1957	5.47655	21.9843	22.0909
1150	287.261	20	20	20	20.01	1150	5.46101	22.3315	22.2092	5.48095	22.2011	22.1176	5.48806	22.3044	22.1349	5.47696	22.0869	22.2045	5.48662	22.3062	22.0963	5.48993	22.1939	22.033	5.47666	22.2004	22.1167	5.49693	22.2341	22.0489	5.4894	22.1589	22.1942	5.47703	21.9861	22.0916
1151	287.512	20	20.02	20	20.01	1151	5.45817	22.3358	22.2056	5.47012	22.2097	22.1145	5.48215	22.3118	22.1306	5.47262	22.0864	22.2011	5.48274	22.2956	22.101	5.48102	22.193	22.029	5.46756	22.1942	22.1145	5.49262	22.2319	22.0496	5.48139	22.1587	22.1886	5.46689	21.9805	22.0842
1152	287.762	20	20.02	20	20	1152	5.4525	22.3286	22.2121	5.46683	22.2022	22.1167	5.47869	22.3055	22.1338	5.47021	22.0905	22.2009	5.47984	22.3015	22.1033	5.48102	22.1964	22.0263	5.46804	22.1935	22.116	5.49071	22.2276	22.0496	5.47989	22.1567	22.1829	5.47076	21.9888	22.0804
1153	288.012	20	20.02	20	20.01	1153	5.44731	22.3288	22.209	5.4673	22.1984	22.1199	5.47376	22.3048	22.1369	5.46539	22.086	22.2016	5.47257	22.3006	22.0972	5.47606	22.193	22.0263	5.46325	22.1948	22.114	5.48641	22.2236	22.0485	5.47789	22.1612	22.1964	5.464	21.9838	22.0781
1154	288.262	20	20	20	20.01	1154	5.44447	22.3354	22.2081	5.46212	22.1978	22.1107	5.47179	22.3098	22.136	5.46105	22.0898	22.2018	5.47063	22.2983	22.0958	5.47656	22.1921	22.0325	5.46182	22.1971	22.1122	5.48211	22.2332	22.0552	5.47088	22.152	22.1917	5.46255	21.9769	22.0851
1155	288.512	20	20	20	20.01	1155	5.44164	22.3268	22.2047	5.45883	22.2013	22.1129	5.46785	22.3089	22.1351	5.45912	22.0882	22.1998	5.46627	22.3024	22.1015	5.46913	22.1879	22.0272	5.45655	22.198	22.1147	5.47924	22.224	22.0498	5.46988	22.1495	22.1841	5.45869	21.9778	22.086
1156	288.762	20	20	20	20	1156	5.43833	22.3273	22.2063	5.45318	22.196	22.1152	5.4639	22.3089	22.1345	5.45285	22.0866	22.2009	5.46288	22.3008	22.0988	5.46319	22.1921	22.0276	5.45081	22.1951	22.112	5.47111	22.2316	22.0498	5.46438	22.1542	22.189	5.45289	21.9843	22.0815
1157	289.013	20	20	20	20	1157	5.43266	22.3412	22.202	5.45035	22.198	22.1152	5.46144	22.3053	22.132	5.45285	22.0866	22.1993	5.45997	22.2994	22.1021	5.46319	22.1924	22.0245	5.44841	22.1978	22.1131	5.47398	22.2251	22.0462	5.46188	22.1551	22.189	5.45096	21.9843	22.0866
1158	289.262	20	20	20	20	1158	5.4303	22.3262	22.2067	5.44753	22.1975	22.1158	5.4565	22.3077	22.1327	5.44852	22.0909	22.1966	5.45804	22.2952	22.0983	5.46071	22.1888	22.0334	5.4465	22.1962	22.1086	5.4692	22.2236	22.0485	5.46538	22.1576	22.1895	5.44903	21.9793	22.0815
1159	289.512	20	20	20	20.01	1159	5.43078	22.3277	22.1973	5.44565	22.1998	22.116	5.45798	22.3019	22.132	5.44948	22.0842	22.2016	5.45319	22.3021	22.097	5.45625	22.193	22.0285	5.44075	22.1987	22.1118	5.46299	22.2299	22.0469	5.45537	22.1517	22.1888	5.44179	21.9737	22.0831
1160	289.761	20	19.99	20	20.02	1160	5.42605	22.3327	22.207	5.44377	22.2038	22.1134	5.457	22.3089	22.1358	5.44321	22.0822	22.1993	5.45271	22.2947	22.0954	5.45576	22.1919	22.0303	5.44362	22.1895	22.1095	5.46633	22.2314	22.0489	5.45737	22.1547	22.1906	5.44613	21.98	22.084
1161	290.012	20	20.02	20	20.02	1161	5.42558	22.3333	22.2034	5.44047	22.2016	22.1062	5.45059	22.3089	22.134	5.43984	22.0884	22.1998	5.45174	22.299	22.099	5.45427	22.1921	22.0265	5.44027	22.1964	22.1113	5.4606	22.2274	22.0474	5.45337	22.1578	22.1881	5.43985	21.9751	22.0871
1162	290.262	20	19.97	20	20.01	1162	5.41944	22.3275	22.2029	5.43671	22.2038	22.1136	5.44714	22.3019	22.13	5.43887	22.0837	22.1989	5.44592	22.2911	22.0934	5.44833	22.189	22.0231	5.43405	22.1926	22.1062	5.45391	22.2278	22.0489	5.44636	22.152	22.1924	5.43599	21.9823	22.0826
1163	290.512	20	20	20	19.99	1163	5.41849	22.3327	22.2018	5.43247	22.2002	22.1176	5.44467	22.2994	22.134	5.43116	22.0848	22.2038	5.44011	22.2938	22.0981	5.44536	22.1879	22.0272	5.43309	22.1951	22.1104	5.45247	22.2242	22.0406	5.44186	22.1432	22.1859	5.43068	21.9753	22.0817
1164	290.762	20	20.02	20	20	1164	5.41613	22.3275	22.2083	5.42824	22.1996	22.1082	5.44073	22.3028	22.1369	5.43068	22.0869	22.1975	5.43769	22.2941	22.0909	5.44288	22.185	22.0325	5.42878	22.1928	22.1109	5.45152	22.2272	22.0465	5.44386	22.1504	22.1908	5.43358	21.9733	22.0853
1165	291.012	20	20	20	20	1165	5.4133	22.327	22.1996	5.42588	22.1928	22.1134	5.44122	22.2997	22.1342	5.43309	22.0875	22.2007	5.44059	22.2927	22.0997	5.44041	22.187	22.029	5.42926	22.1919	22.1134	5.4496	22.2204	22.0426	5.44186	22.1569	22.1836	5.43165	21.9791	22.0743
1166	291.262	20	20	20	20	1166	5.41188	22.325	22.2027	5.42118	22.1933	22.116	5.4353	22.3015	22.1315	5.42393	22.0857	22.1978	5.42994	22.2918	22.0929	5.43446	22.191	22.0224	5.42017	22.193	22.1095	5.43718	22.2173	22.0426	5.43085	22.1524	22.1892	5.41764	21.974	22.0837
1167	291.513	20	20.02	20	20	1167	5.4081	22.3342	22.1978	5.42541	22.1973	22.1136	5.43579	22.2974	22.1351	5.42778	22.0819	22.1955	5.43769	22.2947	22.0943	5.43743	22.1899	22.0285	5.42639	22.1944	22.1077	5.44626	22.2247	22.0447	5.43836	22.1477	22.1917	5.42585	21.9722	22.0799
1168	291.762	20	20	20	20.01	1168	5.40527	22.3275	22.2047	5.42259	22.1951	22.1089	5.43185	22.2979	22.1322	5.42152	22.0857	22.1993	5.43091	22.2965	22.0947	5.43298	22.1881	22.0269	5.41921	22.191	22.1064	5.43957	22.2227	22.051	5.43135	22.1511	22.1872	5.42054	21.9751	22.0826
1169	292.012	20	20	20	20	1169	5.4048	22.3293	22.2049	5.41929	22.1982	22.1125	5.43086	22.2967	22.1309	5.41862	22.0891	22.1955	5.43042	22.2862	22.0974	5.43496	22.1937	22.026	5.41825	22.1915	22.1035	5.441	22.2227	22.0492	5.42985	22.1533	22.1811	5.42006	21.9755	22.0813
1170	292.262	20	20	20	20.01	1170	5.40291	22.33	22.2011	5.41506	22.1973	22.1059	5.42938	22.3003	22.1304	5.422	22.0824	22.198	5.42897	22.2871	22.0979	5.431	22.1874	22.0211	5.42017	22.1892	22.1089	5.44052	22.2213	22.0451	5.42684	22.1484	22.1877	5.41475	21.9755	22.0864
1171	292.511	20	20	20	20.01	1171	5.3996	22.3246	22.1973	5.41741	22.1919	22.1046	5.42938	22.3039	22.1257	5.41959	22.0792	22.1993	5.42655	22.2925	22.0898	5.42902	22.1859	22.0231	5.41538	22.1921	22.1046	5.43335	22.2189	22.0478	5.42735	22.1526	22.1863	5.41523	21.976	22.0819
1172	292.762	20	20	20	19.99	1172	5.39582	22.3259	22.1996	5.41553	22.1939	22.1138	5.42248	22.2997	22.1219	5.41766	22.0815	22.1957	5.4217	22.2896	22.0941	5.42406	22.1845	22.0236	5.41059	22.1912	22.1136	5.42905	22.2269	22.0431	5.42534	22.1466	22.1865	5.41282	21.9771	22.0844
1173	293.012	20	20	20	19.98	1173	5.3944	22.3297	22.2076	5.41082	22.1897	22.1019	5.421	22.303	22.1311	5.41284	22.086	22.1998	5.4154	22.2862	22.0965	5.41564	22.1832	22.0209	5.4015	22.1901	22.1111	5.42331	22.2238	22.0444	5.41583	22.1493	22.1863	5.40026	21.9697	22.081
1174	293.264	20	20.03	20	20	1174	5.39204	22.3241	22.2004	5.40659	22.1942	22.1033	5.41804	22.2981	22.1257	5.40802	22.0788	22.1969	5.41734	22.2902	22.092	5.41961	22.1854	22.0204	5.40868	22.1908	22.1111	5.42666	22.2209	22.0458	5.42284	22.1448	22.1865	5.40799	21.976	22.0797
1175	293.511	20	20	20	19.98	1175	5.39062	22.3286	22.2079	5.40612	22.1957	22.1127	5.41755	22.303	22.1266	5.40802	22.0831	22.1969	5.41976	22.2954	22.0934	5.41961	22.1906	22.0211	5.40389	22.1899	22.1024	5.42714	22.2229	22.0422	5.42084	22.149	22.1901	5.40654	21.9749	22.088
1176	293.761	20	20	20	20.01	1176	5.39015	22.3345	22.2018	5.40565	22.1978	22.1174	5.41459	22.3017	22.1313	5.40512	22.0804	22.196	5.41686	22.284	22.0911	5.41911	22.1892	22.0198	5.40581	22.1888	22.1068	5.42905	22.224	22.0426	5.41734	22.1508	22.1827	5.40316	21.9733	22.077
1177	294.012	20	20	20	20.02	1177	5.38685	22.3277	22.2034	5.40423	22.1908	22.1098	5.41558	22.2976	22.1257	5.4032	22.0772	22.1944	5.40959	22.2866	22.0956	5.41416	22.1827	22.0209	5.40102	22.1838	22.1134	5.4214	22.2251	22.0426	5.41233	22.1499	22.1886	5.40026	21.9731	22.0848
1178	294.264	20	20	20	20	1178	5.38448	22.323	22.2034	5.4	22.1951	22.1122	5.41361	22.3019	22.1315	5.40175	22.0817	22.1978	5.41298	22.2911	22.0929	5.41317	22.189	22.0287	5.40293	22.1903	22.1098	5.42284	22.2272	22.0438	5.40933	22.147	22.1827	5.40026	21.9715	22.0819
1179	294.513	20	20	20	20.02	1179	5.37929	22.3284	22.1989	5.39435	22.1944	22.1077	5.4072	22.2947	22.1228	5.395	22.0725	22.1993	5.40184	22.2949	22.0914	5.40524	22.1859	22.0285	5.39479	22.1939	22.1107	5.41997	22.2215	22.0449	5.40833	22.1499	22.1809	5.39398	21.9701	22.0808
1180	294.763	20	20	20	20.02	1180	5.38023	22.3223	22.2065	5.39812	22.1933	22.1093	5.4067	22.3003	22.1257	5.39741	22.0813	22.1966	5.4091	22.2882	22.0972	5.41119	22.1865	22.0254	5.39575	22.191	22.108	5.41901	22.2249	22.046	5.40983	22.1486	22.1865	5.39592	21.9724	22.0759
1181	295.014	20	20	20	20	1181	5.37834	22.3288	22.2063	5.39341	22.1971	22.1093	5.40424	22.2976	22.1279	5.39452	22.0752	22.1939	5.40378	22.29	22.0943	5.40475	22.185	22.0227	5.39192	22.1854	22.1127	5.41232	22.2177	22.0382	5.40232	22.1484	22.1854	5.38819	21.9675	22.0786
1182	295.263	20	20.02	20	20.01	1182	5.37551	22.3232	22.2013	5.39106	22.1996	22.1059	5.40226	22.3012	22.1266	5.39307	22.0817	22.1964	5.40523	22.2958	22.0927	5.40475	22.185	22.0186	5.38953	22.1825	22.1044	5.4128	22.2207	22.0458	5.40382	22.1511	22.1859	5.39254	21.9733	22.0781
1183	295.512	20	19.95	20	20.01	1183	5.3722	22.3228	22.2016	5.3887	22.1908	22.1059	5.39635	22.2954	22.1257	5.38343	22.079	22.196	5.39457	22.2869	22.0896	5.39534	22.1861	22.0231	5.37948	22.1854	22.1113	5.40372	22.2224	22.0449	5.39382	22.1481	22.1818	5.37902	21.9648	22.0815
1184	295.762	20	20	20	20	1184	5.37173	22.3259	22.2022	5.38917	22.1933	22.1066	5.3998	22.2923	22.1223	5.39018	22.0808	22.1957	5.40232	22.2914	22.0907	5.40128	22.1838	22.0263	5.38857	22.193	22.1095	5.41136	22.2247	22.0413	5.40182	22.143	22.1832	5.38578	21.9706	22.079
1185	296.012	20	20	20	19.99	1185	5.36984	22.3232	22.1964	5.38494	22.1899	22.1138	5.40079	22.2963	22.1201	5.38632	22.0808	22.1964	5.39748	22.2842	22.0929	5.40227	22.1845	22.02	5.38666	22.187	22.1059	5.40945	22.2166	22.0424	5.39732	22.1403	22.1825	5.38626	21.9706	22.0804
1186	296.263	20	20	20	20.01	1186	5.36606	22.3239	22.2007	5.38353	22.1962	22.1107	5.39339	22.3021	22.1322	5.38343	22.0824	22.1964	5.39505	22.2949	22.0952	5.39583	22.1863	22.0211	5.38091	22.1906	22.1143	5.40133	22.213	22.042	5.39331	22.1459	22.1818	5.3795	21.9731	22.0837
1187	296.512	20	20	20	20.01	1187	5.36606	22.3257	22.204	5.38588	22.1895	22.1098	5.39191	22.2979	22.1336	5.38487	22.0806	22.1982	5.39457	22.2857	22.0947	5.40128	22.1856	22.024	5.38378	22.1843	22.1044	5.40419	22.2207	22.0471	5.39432	22.1477	22.1865	5.38095	21.9708	22.0806
1188	296.762	20	20	20	20	1188	5.36275	22.3282	22.2063	5.37788	22.1908	22.1055	5.39388	22.3003	22.1279	5.38487	22.0795	22.1966	5.39118	22.2947	22.0898	5.39336	22.1841	22.0227	5.38091	22.185	22.1131	5.4018	22.222	22.0402	5.39732	22.1455	22.1861	5.38143	21.9692	22.0759
1189	297.011	20	20	20	20	1189	5.36181	22.3205	22.1971	5.37929	22.1966	22.1037	5.38649	22.2929	22.1273	5.38295	22.0786	22.1912	5.38924	22.2846	22.0938	5.39088	22.1856	22.0236	5.37804	22.1832	22.1066	5.39846	22.2229	22.0426	5.39081	22.1412	22.1793	5.37757	21.9719	22.0777
1190	297.261	20	20	20	20	1190	5.36653	22.3203	22.2013	5.37647	22.1953	22.1109	5.38895	22.2943	22.1219	5.37668	22.0765	22.1948	5.38585	22.288	22.0934	5.38692	22.1796	22.0195	5.37421	22.1807	22.1102	5.39655	22.2195	22.0393	5.38831	22.1439	22.1863	5.37226	21.9679	22.0819
1191	297.513	20	20	20	20.01	1191	5.36181	22.319	22.2013	5.37929	22.189	22.1073	5.38649	22.2945	22.1306	5.37764	22.079	22.198	5.38682	22.288	22.0914	5.3884	22.1776	22.0301	5.37612	22.1861	22.1084	5.39655	22.2191	22.0451	5.38931	22.1488	22.1809	5.37564	21.9708	22.0837
1192	297.762	20	20	20	20.01	1192	5.35803	22.3194	22.2056	5.37552	22.1854	22.1062	5.38599	22.2956	22.1255	5.37716	22.0759	22.1946	5.38633	22.2862	22.0929	5.38741	22.1814	22.0213	5.37325	22.1897	22.1077	5.39846	22.2189	22.0458	5.39131	22.1394	22.189	5.37757	21.9672	22.0786
1193	298.012	20	20	20	19.99	1193	5.35756	22.3181	22.2022	5.37317	22.1915	22.1111	5.38303	22.2929	22.1255	5.37427	22.0786	22.1939	5.38585	22.2916	22.0898	5.38741	22.1852	22.0218	5.37565	22.1912	22.1091	5.39655	22.2162	22.0424	5.38631	22.1511	22.1861	5.37322	21.9724	22.0779
1194	298.264	20	20	20	20.01	1194	5.35378	22.3284	22.1962	5.37129	22.1868	22.1066	5.38353	22.2941	22.1302	5.37475	22.081	22.1908	5.38149	22.2932	22.0898	5.38494	22.1814	22.0218	5.37325	22.1847	22.1077	5.39368	22.2209	22.0435	5.38581	22.1499	22.1865	5.37226	21.9692	22.0774
1195	298.514	20	20	20	19.98	1195	5.35378	22.3201	22.2049	5.36894	22.1969	22.1044	5.38106	22.2916	22.1241	5.37186	22.075	22.1868	5.37858	22.2884	22.0918	5.38246	22.1811	22.0166	5.36751	22.1881	22.1042	5.38794	22.2193	22.0458	5.38531	22.1439	22.1796	5.36888	21.9695	22.0763
1196	298.763	20	20	20	20	1196	5.35189	22.3199	22.1984	5.36705	22.1908	22.1104	5.3786	22.297	22.1217	5.36945	22.0817	22.1971	5.37568	22.2857	22.0932	5.38197	22.1836	22.0272	5.3699	22.18	22.1028	5.38746	22.2159	22.0433	5.3793	22.1558	22.1897	5.36791	21.9701	22.0783
1197	299.012	20	20	20	20	1197	5.34717	22.319	22.2025	5.36752	22.1942	22.1104	5.38008	22.2938	22.1324	5.37089	22.0813	22.1964	5.37713	22.2911	22.0918	5.37899	22.1758	22.0278	5.36416	22.1877	22.1059	5.3846	22.2204	22.0391	5.3788	22.1515	22.1843	5.36598	21.969	22.081
1198	299.262	20	20	20	20	1198	5.35236	22.3208	22.2027	5.36799	22.1903	22.1071	5.37761	22.2952	22.1212	5.37138	22.0691	22.1886	5.37761	22.2866	22.0958	5.37899	22.1823	22.0285	5.36655	22.1872	22.1068	5.38699	22.2171	22.0444	5.3768	22.1363	22.1785	5.36598	21.965	22.0736
1199	299.512	20	20	20	20	1199	5.34764	22.3181	22.2022	5.36329	22.1859	22.1055	5.3781	22.2954	22.1277	5.36896	22.0725	22.1978	5.37325	22.2813	22.0893	5.37949	22.1825	22.018	5.36463	22.185	22.1001	5.38268	22.2056	22.0379	5.3773	22.1318	22.1791	5.36163	21.965	22.0817
1200	299.762	20	20	20	20	1200	5.34575	22.319	22.1975	5.36329	22.1942	22.1075	5.37564	22.2916	22.1226	5.36414	22.0745	22.1888	5.37374	22.2799	22.0902	5.37503	22.1809	22.0245	5.36559	22.1861	22.1073	5.38125	22.2218	22.0442	5.3758	22.1365	22.1825	5.36308	21.9697	22.0761
1201	300.012	20	20	20	20.01	1201	5.34575	22.3196	22.2007	5.36376	22.1861	22.1075	5.37564	22.2947	22.1228	5.36463	22.0761	22.1924	5.37374	22.2887	22.0954	5.37503	22.1836	22.0186	5.3608	22.1814	22.1093	5.38412	22.2182	22.0453	5.3758	22.1423	22.1856	5.36018	21.9636	22.0723
1202	300.264	20	20	20	19.99	1202	5.34433	22.3199	22.2038	5.35999	22.1836	22.1086	5.37219	22.292	22.1205	5.36318	22.075	22.1901	5.37277	22.2828	22.0873	5.37355	22.1807	22.0283	5.35985	22.1825	22.1086	5.38029	22.2193	22.0388	5.3718	22.1486	22.1841	5.35922	21.9663	22.0752
1203	300.513	20	20	20	20.01	1203	5.34339	22.3239	22.1951	5.35905	22.193	22.1091	5.37317	22.2925	22.1226	5.36221	22.0709	22.1951	5.37132	22.288	22.0896	5.37454	22.18	22.0191	5.3608	22.1859	22.1064	5.38125	22.2063	22.0402	5.3758	22.136	22.1836	5.35729	21.9677	22.0712
1204	300.763	20	20	20	20	1204	5.34055	22.3241	22.1912	5.35623	22.1903	22.1033	5.37268	22.2958	22.1201	5.36173	22.0736	22.1901	5.37083	22.2822	22.0905	5.37206	22.1767	22.0213	5.35793	22.1892	22.1091	5.38125	22.2177	22.0375	5.3728	22.147	22.1841	5.36018	21.9692	22.0777
1205	301.012	20	20	20	20	1205	5.34055	22.3199	22.1953	5.35293	22.189	22.1091	5.36972	22.2956	22.1214	5.35546	22.0743	22.1944	5.36696	22.2853	22.0938	5.36463	22.1827	22.0233	5.35554	22.1836	22.1019	5.3736	22.2045	22.0402	5.36729	22.1367	22.1811	5.35487	21.9639	22.0725
1206	301.262	20	20	20	19.99	1206	5.34292	22.3172	22.1951	5.35293	22.1921	22.1077	5.36726	22.2918	22.1264	5.35546	22.075	22.1886	5.36696	22.2871	22.0963	5.3681	22.1776	22.018	5.35602	22.1847	22.1109	5.37647	22.2135	22.0384	5.36779	22.1432	22.1859	5.35246	21.974	22.0783
1207	301.512	20	20	20	20.01	1207	5.34008	22.3192	22.2018	5.35764	22.1908	22.1037	5.36627	22.2934	22.119	5.35691	22.0756	22.1915	5.36308	22.2835	22.0954	5.36612	22.1832	22.0258	5.35123	22.1793	22.1075	5.37169	22.2164	22.0438	5.36479	22.1401	22.1807	5.34666	21.9722	22.0732
1208	301.762	20	20.02	20	20	1208	5.33583	22.3176	22.2029	5.35341	22.1888	22.1024	5.36282	22.2916	22.1214	5.3545	22.0705	22.196	5.36163	22.2815	22.0857	5.36711	22.1764	22.0222	5.35123	22.1814	22.1017	5.37456	22.2207	22.0411	5.36829	22.1439	22.1836	5.35342	21.9659	22.0799
1209	302.012	20	20	20	20	1209	5.333	22.323	22.1919	5.35576	22.1816	22.1113	5.36232	22.2927	22.121	5.35402	22.0732	22.1906	5.36066	22.2808	22.0945	5.36661	22.1805	22.0191	5.35267	22.187	22.1026	5.3736	22.2114	22.0402	5.36479	22.1423	22.1758	5.35246	21.9648	22.0774
1210	302.262	20	20	20	20.01	1210	5.333	22.3212	22.1948	5.35293	22.185	22.1057	5.3638	22.2902	22.1214	5.35257	22.0761	22.1888	5.36114	22.288	22.0891	5.36364	22.1753	22.0184	5.34692	22.1778	22.1035	5.36978	22.218	22.0415	5.36279	22.1338	22.1796	5.34473	21.965	22.0736
1211	302.512	20	20	20	19.97	1211	5.33394	22.319	22.1899	5.34964	22.1877	22.1017	5.36085	22.2916	22.1255	5.35209	22.0691	22.1919	5.3592	22.2828	22.09	5.35968	22.1834	22.0301	5.34836	22.1798	22.1095	5.36882	22.2193	22.0426	5.36029	22.141	22.1802	5.35053	21.9692	22.0799
1212	302.763	20	20	20	20.02	1212	5.32969	22.3172	22.1912	5.34917	22.1883	22.1068	5.35739	22.2914	22.1212	5.34341	22.0743	22.1939	5.35436	22.2831	22.0938	5.35522	22.1814	22.0168	5.34596	22.1845	22.1084	5.36309	22.2153	22.0422	5.35678	22.1428	22.1785	5.34087	21.9659	22.0792
1213	303.011	20	20	20	20	1213	5.33063	22.3181	22.2029	5.34588	22.1836	22.1044	5.3569	22.2916	22.1235	5.34823	22.0763	22.193	5.35727	22.2887	22.0898	5.36067	22.1802	22.0218	5.34692	22.182	22.1006	5.36739	22.2153	22.0426	5.35828	22.1345	22.1807	5.3486	21.9672	22.0723
1214	303.263	20	19.97	20	20	1214	5.33111	22.3154	22.1951	5.34635	22.1903	22.1091	5.35789	22.2911	22.1239	5.34679	22.0707	22.1957	5.35824	22.2846	22.0889	5.35968	22.1782	22.0162	5.34596	22.1789	22.1037	5.36882	22.2162	22.0355	5.35728	22.1385	22.1807	5.34522	21.963	22.0732
1215	303.512	20	20	20	20.01	1215	5.32685	22.3214	22.1991	5.34211	22.1863	22.0997	5.35542	22.2905	22.1201	5.34389	22.075	22.1921	5.35291	22.2857	22.09	5.35621	22.1776	22.0258	5.34405	22.1802	22.1055	5.36213	22.215	22.0402	5.35528	22.1414	22.1811	5.33749	21.965	22.0712
1216	303.762	20	20	20	20.01	1216	5.3278	22.3205	22.1966	5.34493	22.1872	22.1064	5.35493	22.2918	22.1235	5.34245	22.0768	22.191	5.35048	22.288	22.0887	5.35324	22.1785	22.0175	5.34118	22.1843	22.1042	5.35783	22.2022	22.0386	5.34727	22.1448	22.1865	5.33411	21.9668	22.0808
1217	304.012	20	19.97	20	20.01	1217	5.32449	22.3169	22.2029	5.34023	22.1888	22.1055	5.35148	22.2891	22.1203	5.341	22.0734	22.191	5.35533	22.2786	22.0916	5.35621	22.1787	22.0213	5.34309	22.1836	22.1089	5.36356	22.2121	22.0397	5.35528	22.1448	22.1827	5.34039	21.9616	22.0779
1218	304.262	20	20	20	20.01	1218	5.32355	22.3196	22.2013	5.34352	22.1921	22.1057	5.35493	22.2911	22.1214	5.34389	22.0738	22.1886	5.34758	22.2898	22.0873	5.35374	22.1753	22.0224	5.34261	22.1807	22.0976	5.36309	22.2135	22.0402	5.35378	22.1358	22.1816	5.33894	21.9677	22.0786
1219	304.513	20	20	20	20.01	1219	5.32119	22.3194	22.1924	5.33693	22.1917	22.1044	5.35246	22.2898	22.1205	5.34148	22.0709	22.1919	5.35097	22.2835	22.0891	5.35126	22.1829	22.024	5.34022	22.178	22.1021	5.3607	22.2204	22.0413	5.35228	22.1443	22.1776	5.33942	21.9645	22.0783
1220	304.761	20	20	20	20	1220	5.32119	22.3169	22.2038	5.33929	22.1852	22.1057	5.34753	22.2927	22.1279	5.33907	22.0689	22.1877	5.35048	22.2813	22.0911	5.35076	22.182	22.0171	5.33974	22.1811	22.1071	5.36261	22.2184	22.0415	5.35128	22.1383	22.1796	5.33604	21.9688	22.0756
1221	305.011	20	20	20	20	1221	5.32449	22.3145	22.198	5.3374	22.1899	22.1059	5.34852	22.2929	22.1297	5.34245	22.0741	22.1933	5.35145	22.2804	22.0929	5.35225	22.1798	22.0177	5.33591	22.1818	22.1037	5.36117	22.2058	22.0415	5.34677	22.1387	22.18	5.33508	21.9639	22.0772
1222	305.261	20	20.02	20	20.01	1222	5.3193	22.3226	22.1969	5.33458	22.1906	22.1095	5.34507	22.2898	22.1259	5.33425	22.0703	22.1939	5.34515	22.2866	22.088	5.34829	22.1719	22.0191	5.33208	22.1841	22.1086	5.35257	22.2148	22.0395	5.34527	22.1466	22.1796	5.33025	21.9666	22.0714
1223	305.512	20	20.02	20	19.99	1223	5.32071	22.3169	22.1926	5.33599	22.185	22.1055	5.34704	22.2938	22.1248	5.3357	22.0691	22.1951	5.34467	22.2795	22.0848	5.34532	22.1807	22.024	5.32969	22.1874	22.1046	5.35496	22.2177	22.042	5.34577	22.1389	22.1753	5.33121	21.9672	22.0736
1224	305.761	20	20.02	20	20.01	1224	5.31741	22.3226	22.1937	5.33082	22.1809	22.1071	5.34112	22.2936	22.1201	5.33088	22.0667	22.1928	5.34273	22.2819	22.0947	5.34581	22.1793	22.0265	5.33256	22.1814	22.1021	5.35353	22.2054	22.0364	5.34627	22.1461	22.1854	5.32976	21.9618	22.077
1225	306.012	20	20	20	20.01	1225	5.3141	22.3165	22.191	5.33176	22.1877	22.1053	5.33964	22.2896	22.1304	5.33425	22.0734	22.1951	5.34322	22.2804	22.0887	5.34631	22.1751	22.015	5.33304	22.1773	22.1084	5.35353	22.2072	22.0442	5.34627	22.1378	22.1764	5.32928	21.9641	22.0716
1226	306.262	20	20.02	20	19.99	1226	5.31316	22.3181	22.2034	5.32564	22.1829	22.1066	5.33866	22.2896	22.1228	5.33039	22.0725	22.1888	5.34176	22.2777	22.088	5.34185	22.1778	22.0254	5.3316	22.1782	22.1062	5.34684	22.2193	22.04	5.34477	22.1414	22.1809	5.32735	21.967	22.0765
1227	306.512	20	20	20	20.01	1227	5.31268	22.3208	22.1863	5.33082	22.1807	22.1026	5.34112	22.2907	22.1156	5.32847	22.0734	22.1948	5.33983	22.2862	22.092	5.34036	22.1791	22.0256	5.32777	22.1776	22.1037	5.35018	22.2034	22.0411	5.34077	22.1392	22.1832	5.32638	21.9686	22.0747
1228	306.762	20	20	20	20.01	1228	5.31174	22.3156	22.1903	5.32423	22.1888	22.1077	5.33767	22.2873	22.1169	5.32413	22.0676	22.1906	5.33837	22.2857	22.0862	5.33937	22.1762	22.0256	5.32586	22.1796	22.1062	5.34445	22.2157	22.0379	5.33927	22.1475	22.1843	5.32494	21.9701	22.0774
1229	307.012	20	20	20	19.99	1229	5.3056	22.3228	22.2045	5.32329	22.1908	22.1021	5.33866	22.2916	22.1284	5.32557	22.0691	22.1883	5.3345	22.2846	22.0855	5.33492	22.1787	22.0229	5.32442	22.1834	22.1028	5.34492	22.2112	22.04	5.33476	22.1448	22.1802	5.3259	21.9688	22.0765
1230	307.263	20	20	20	20.01	1230	5.30654	22.3158	22.1962	5.32234	22.1852	22.0992	5.33225	22.29	22.1214	5.31979	22.0703	22.1903	5.33643	22.2864	22.0896	5.3369	22.1735	22.0227	5.32203	22.1789	22.101	5.34492	22.211	22.0422	5.33777	22.1452	22.18	5.32156	21.965	22.0732
1231	307.512	20	20	20	20.01	1231	5.30371	22.3172	22.193	5.32187	22.1805	22.1033	5.33225	22.2907	22.1293	5.32172	22.0712	22.1953	5.33837	22.2826	22.0844	5.33095	22.176	22.0283	5.32107	22.1802	22.1051	5.34445	22.2114	22.04	5.33176	22.1392	22.1773	5.31769	21.9641	22.0721
1232	307.761	20	20	20	20	1232	5.30276	22.316	22.1906	5.31858	22.1863	22.1044	5.33077	22.2884	22.1194	5.32075	22.0738	22.1928	5.33256	22.2792	22.0896	5.33492	22.1785	22.0213	5.31724	22.1809	22.1001	5.34301	22.2114	22.0373	5.33777	22.1457	22.1865	5.32156	21.9675	22.0743
1233	308.012	20	20	20	20.01	1233	5.30324	22.3156	22.2009	5.31905	22.1802	22.1044	5.33126	22.292	22.1221	5.31834	22.0752	22.1928	5.32965	22.2846	22.0916	5.33244	22.1793	22.0207	5.31437	22.1778	22.1059	5.34014	22.2186	22.0438	5.32676	22.1414	22.1825	5.31093	21.9692	22.0743
1234	308.261	20	20	20	19.99	1234	5.30182	22.3183	22.2038	5.31717	22.1816	22.1042	5.32682	22.2918	22.1228	5.31979	22.0761	22.1915	5.3282	22.2783	22.0882	5.33095	22.1776	22.0166	5.32107	22.1814	22.1008	5.33919	22.2121	22.0422	5.33426	22.1313	22.1825	5.3148	21.9605	22.0788
1235	308.513	20	20	20	20	1235	5.30135	22.3145	22.204	5.31623	22.1814	22.103	5.32633	22.2907	22.1196	5.31882	22.075	22.1924	5.32529	22.2813	22.084	5.32798	22.178	22.0254	5.31533	22.1816	22.1021	5.33871	22.2128	22.0426	5.32826	22.1302	22.1744	5.31431	21.9618	22.0723
1236	308.762	20	20	20	19.99	1236	5.29851	22.314	22.191	5.3167	22.1859	22.1066	5.32633	22.2893	22.1273	5.314	22.0723	22.1942	5.32529	22.2779	22.0938	5.32501	22.1787	22.0159	5.31533	22.1767	22.1046	5.33584	22.1996	22.0379	5.32826	22.1295	22.1776	5.3119	21.9634	22.0804
1237	309.012	20	20	20	20.01	1237	5.29615	22.3174	22.1969	5.31905	22.185	22.1057	5.32633	22.2907	22.1205	5.31352	22.075	22.189	5.32481	22.2797	22.0893	5.32452	22.1737	22.0222	5.31197	22.1753	22.1111	5.33536	22.2141	22.0406	5.32475	22.1452	22.1787	5.31093	21.9648	22.077
1238	309.262	20	20	20	20	1238	5.29662	22.314	22.1971	5.30964	22.1852	22.1046	5.32189	22.2882	22.1293	5.31159	22.0721	22.1933	5.32529	22.2777	22.0898	5.32501	22.1776	22.0198	5.31293	22.1811	22.1044	5.33584	22.2049	22.0406	5.32826	22.1439	22.18	5.3119	21.969	22.0698
1239	309.512	20	20	20	20	1239	5.29379	22.3169	22.1906	5.30964	22.185	22.1037	5.32189	22.2891	22.1257	5.31207	22.0756	22.1951	5.31851	22.2797	22.0864	5.3265	22.1706	22.0148	5.31197	22.1764	22.1026	5.33011	22.2159	22.0409	5.32525	22.1351	22.1825	5.31142	21.9634	22.0752
1240	309.763	20	20	20	19.99	1240	5.29615	22.3134	22.196	5.31199	22.1809	22.1012	5.3214	22.2918	22.1219	5.30918	22.0671	22.1903	5.32578	22.2853	22.0889	5.32055	22.1778	22.0189	5.30767	22.1793	22.1039	5.32867	22.2171	22.0422	5.32375	22.1311	22.1798	5.30997	21.9639	22.0754
1241	310.012	20	20	20	20	1241	5.29096	22.3145	22.1865	5.3087	22.1877	22.1026	5.31844	22.2873	22.121	5.30532	22.0721	22.1903	5.31706	22.279	22.0882	5.31956	22.176	22.0123	5.3091	22.1818	22.1053	5.32724	22.2103	22.0413	5.31875	22.1419	22.1793	5.30514	21.9591	22.0756
1242	310.263	20	20	20	20.01	1242	5.29237	22.3154	22.196	5.30728	22.1796	22.1066	5.31943	22.2889	22.1181	5.30966	22.0714	22.1935	5.32093	22.2786	22.0857	5.31808	22.1753	22.0184	5.30527	22.1751	22.1021	5.33058	22.2171	22.0384	5.31775	22.1297	22.1854	5.3061	21.9643	22.0777
1243	310.512	20	20	20	20.01	1243	5.29332	22.3131	22.2011	5.30399	22.1886	22.1042	5.32091	22.2887	22.1241	5.30581	22.0752	22.1903	5.31706	22.2826	22.0918	5.32253	22.1771	22.0153	5.30479	22.1735	22.1001	5.3258	22.2141	22.0377	5.31775	22.1295	22.1809	5.30659	21.9605	22.0754
1244	310.762	20	20	20	19.99	1244	5.28623	22.3143	22.1969	5.30211	22.1827	22.1039	5.31647	22.2905	22.1248	5.30388	22.0667	22.1928	5.31512	22.2824	22.0902	5.31461	22.1789	22.0182	5.30288	22.1764	22.1046	5.32341	22.2144	22.0366	5.31474	22.138	22.1834	5.30176	21.96	22.0707
1245	311.011	20	20	20	20.01	1245	5.28529	22.3165	22.1955	5.30305	22.1847	22.1077	5.3145	22.2905	22.1226	5.30243	22.0689	22.1919	5.31366	22.2774	22.0925	5.31362	22.1832	22.0195	5.30144	22.1753	22.1046	5.32485	22.2144	22.0406	5.31625	22.136	22.1845	5.29983	21.9612	22.0662
1246	311.263	20	20	20	20	1246	5.28151	22.3152	22.1998	5.29646	22.1836	22.1046	5.31055	22.2844	22.1241	5.29761	22.0685	22.1915	5.30833	22.2799	22.0875	5.31015	22.1793	22.0236	5.29474	22.1751	22.1017	5.31768	22.2177	22.0395	5.31124	22.1338	22.1785	5.29258	21.9643	22.0759
1247	311.512	20	20	20	20	1247	5.27915	22.3149	22.2025	5.29928	22.1834	22.0981	5.30858	22.2914	22.1282	5.30147	22.0703	22.1903	5.30979	22.2828	22.088	5.31263	22.1753	22.0191	5.30288	22.1737	22.0985	5.31863	22.2036	22.0368	5.30974	22.1324	22.18	5.29886	21.9621	22.0808
1248	311.762	20	20	20	20.02	1248	5.28623	22.3136	22.1942	5.29693	22.1874	22.1062	5.31104	22.2909	22.1266	5.29809	22.0761	22.1935	5.30979	22.2788	22.0891	5.31461	22.1791	22.0177	5.29953	22.1832	22.1046	5.32007	22.2081	22.0321	5.31474	22.1425	22.1785	5.29838	21.9627	22.0783
1249	312.012	20	20	20	20	1249	5.28104	22.3178	22.1998	5.29411	22.1838	22.1046	5.31055	22.2911	22.1205	5.29713	22.0734	22.1928	5.30785	22.2819	22.0862	5.30768	22.1771	22.0137	5.29522	22.1836	22.1028	5.3129	22.2101	22.0411	5.30874	22.1419	22.1818	5.295	21.9643	22.0743
1250	312.262	20	20	20	20.01	1250	5.27726	22.3145	22.2	5.29269	22.1868	22.1046	5.30414	22.2869	22.1169	5.29665	22.0691	22.1906	5.30591	22.2797	22.0902	5.3052	22.1724	22.026	5.29378	22.1746	22.1019	5.31672	22.2137	22.042	5.30824	22.1333	22.1865	5.29548	21.96	22.0738
1251	312.513	20	20	20	20	1251	5.27915	22.3169	22.1966	5.29693	22.1903	22.1089	5.31104	22.2918	22.1239	5.29375	22.0685	22.1944	5.30737	22.2799	22.0896	5.30471	22.1814	22.0182	5.29283	22.1814	22.1044	5.31577	22.2112	22.037	5.30474	22.1304	22.1832	5.29403	21.9648	22.0738
1252	312.762	20	20	20	20.01	1252	5.27773	22.3163	22.1975	5.29128	22.1845	22.1068	5.30513	22.2866	22.13	5.29375	22.0676	22.1908	5.30301	22.2831	22.0907	5.3052	22.174	22.0195	5.29426	22.1751	22.1053	5.31481	22.2085	22.0375	5.30674	22.1396	22.1791	5.29645	21.9623	22.0772
1253	313.012	20	20	20	20.01	1253	5.27631	22.3143	22.1897	5.29458	22.1827	22.1082	5.30315	22.292	22.1219	5.29375	22.0678	22.191	5.30301	22.2792	22.0846	5.30768	22.1764	22.009	5.2933	22.1724	22.1001	5.31385	22.2052	22.0355	5.30574	22.1468	22.1825	5.29258	21.9636	22.0712
1254	313.262	20	20.02	20	20	1254	5.27726	22.3147	22.1998	5.28799	22.1836	22.1048	5.30463	22.2884	22.1246	5.29279	22.0655	22.1874	5.30155	22.281	22.0882	5.30371	22.1753	22.0204	5.29235	22.1776	22.097	5.31577	22.2056	22.0366	5.30724	22.1264	22.1776	5.29162	21.9648	22.0747
1255	313.513	20	19.97	20	20.02	1255	5.27442	22.3183	22.1939	5.2894	22.1811	22.1071	5.29872	22.2875	22.1221	5.29665	22.0633	22.1926	5.29816	22.2813	22.0846	5.30322	22.169	22.026	5.29139	22.182	22.1059	5.31481	22.2139	22.0316	5.30373	22.1279	22.1764	5.28872	21.9591	22.0759
1256	313.762	20	20	20	20.01	1256	5.27253	22.3129	22.198	5.28799	22.1793	22.1051	5.30217	22.2862	22.1205	5.28749	22.0698	22.1897	5.29913	22.2788	22.088	5.30173	22.1722	22.0256	5.28517	22.1773	22.1066	5.3086	22.2157	22.0341	5.30223	22.1304	22.1798	5.28679	21.9587	22.0815
1257	314.013	20	20	20	20	1257	5.27064	22.3149	22.2002	5.28563	22.1836	22.1042	5.29724	22.286	22.1174	5.287	22.0696	22.1942	5.29816	22.2747	22.0907	5.30025	22.1793	22.0224	5.28804	22.1816	22.0999	5.31146	22.2137	22.0406	5.30273	22.1336	22.1845	5.28679	21.9589	22.0777
1258	314.262	10	10.35	20	20.01	1258	4.62776	22.2752	22.1722	4.6484	22.1459	22.0797	4.64192	22.2483	22.099	4.64915	22.0274	22.165	4.6044	22.2364	22.0595	4.62174	22.1345	21.9957	4.61255	22.1389	22.0709	4.6394	22.1641	22.0114	4.5911	22.0945	22.1504	4.633	21.9217	22.0487
1259	314.512	10	9.91	20	20	1259	4.20215	22.2453	22.1556	4.23143	22.1118	22.0568	4.2228	22.2195	22.0833	4.23163	21.9953	22.1495	4.18436	22.2085	22.0435	4.2082	22.1055	21.9675	4.20276	22.1046	22.0622	4.23024	22.1432	21.9908	4.18323	22.0655	22.132	4.23754	21.8999	22.0321
1260	314.762	10	9.91	20	20.01	1260	3.95889	22.2328	22.1369	3.98905	22.1012	22.0512	3.98513	22.2054	22.0646	3.99442	21.9843	22.1446	3.94891	22.185	22.0281	3.97841	22.0833	21.9576	3.96818	22.0875	22.0438	3.99889	22.1279	21.9847	3.95453	22.0467	22.1203	4.00674	21.8743	22.0177
1261	315.012	10	9.93	20	20	1261	3.81009	22.2141	22.1286	3.83892	22.0842	22.0442	3.83474	22.1861	22.0586	3.84255	21.971	22.1282	3.80939	22.1737	22.0218	3.82983	22.0691	21.9504	3.82504	22.0754	22.035	3.85072	22.1077	21.9753	3.8124	22.0334	22.1084	3.85705	21.864	22.0114
1262	315.262	10	9.97	20	20.01	1262	3.70476	22.2013	22.1214	3.7335	22.0763	22.0346	3.73218	22.1742	22.0548	3.73938	21.9571	22.1277	3.71055	22.1607	22.0189	3.72929	22.0635	21.9481	3.71924	22.068	22.0352	3.74747	22.1064	21.9701	3.71482	22.0287	22.1102	3.74986	21.8519	22.0043
1263	315.513	10	9.99	20	20.02	1263	3.63201	22.1901	22.1232	3.6582	22.0653	22.0352	3.6592	22.1715	22.0474	3.66561	21.9504	22.1208	3.64127	22.1556	22.0083	3.65599	22.0548	21.9475	3.64887	22.0577	22.031	3.67959	22.101	21.9614	3.64626	22.02	22.1028	3.67164	21.8503	22.0045
1264	315.763	10	9.99	20	20.01	1264	3.57722	22.1912	22.1107	3.6069	22.0584	22.0198	3.60447	22.1686	22.0469	3.60776	21.9488	22.1156	3.59283	22.1517	22.0065	3.60151	22.0492	21.9345	3.59573	22.0489	22.0278	3.62176	22.0864	21.9623	3.59671	22.0144	22.0985	3.61321	21.8433	21.9969
1265	316.012	10	9.99	20	20	1265	3.54084	22.1854	22.108	3.56501	22.0611	22.029	3.57143	22.16	22.0393	3.56726	21.9407	22.1113	3.55504	22.1551	22.0094	3.56487	22.0438	21.9347	3.556	22.0516	22.0258	3.57922	22.0889	21.9585	3.55467	22.0079	22.0956	3.56541	21.8373	21.9969
1266	316.263	10	9.99	20	20	1266	3.5092	22.1847	22.1068	3.5316	22.0516	22.0184	3.53346	22.1614	22.0393	3.53254	21.9401	22.1131	3.52306	22.1403	22.0092	3.52921	22.0431	21.9306	3.52153	22.0516	22.0204	3.54719	22.0765	21.9587	3.52665	22.0054	22.0994	3.53306	21.8368	21.9978
1267	316.513	10	10.02	20	20.01	1267	3.48038	22.1776	22.1113	3.50242	22.0494	22.0186	3.50536	22.1544	22.0355	3.50795	21.9367	22.1125	3.49787	22.1428	22.0004	3.50395	22.0377	21.9367	3.49711	22.0386	22.0191	3.52042	22.0795	21.952	3.49862	22.0013	22.0949	3.50312	21.8276	21.9906
1268	316.763	10	10.02	20	20	1268	3.45818	22.1778	22.1163	3.4803	22.0516	22.0218	3.48268	22.1504	22.0375	3.48096	21.9338	22.1145	3.47316	22.1434	21.9993	3.48166	22.0409	21.9342	3.4727	22.0348	22.0222	3.49891	22.0774	21.9515	3.48111	22	22.0929	3.47849	21.8299	21.9912
1269	317.012	10	10.02	20	20.02	1269	3.43787	22.1735	22.1046	3.46006	22.0456	22.0204	3.4669	22.1486	22.0355	3.46263	21.9318	22.11	3.45766	22.1354	22.0058	3.46334	22.0368	21.9284	3.45259	22.0314	22.0085	3.47884	22.0743	21.9517	3.45759	21.9998	22.0896	3.46111	21.8323	21.9865
1270	317.261	10	9.99	20	20.01	1270	3.4237	22.1695	22.1055	3.44171	22.0435	22.0126	3.44471	22.1499	22.0319	3.44335	21.9349	22.108	3.43828	22.1371	22.0047	3.44353	22.0278	21.9322	3.43871	22.0375	22.0173	3.45972	22.0747	21.9502	3.44307	21.9984	22.0902	3.43697	21.8207	21.9865
1271	317.511	10	10.04	20	20.01	1271	3.40953	22.1724	22.1064	3.42947	22.0422	22.0177	3.42942	22.1468	22.0361	3.4313	21.9239	22.1113	3.43101	22.1338	21.9948	3.43263	22.0323	21.9338	3.42291	22.0366	22.0146	3.44633	22.0696	21.9513	3.42856	21.9917	22.0909	3.42586	21.8242	21.9872
1272	317.762	10	10.04	20	20.01	1272	3.39347	22.1733	22.1059	3.41394	22.0384	22.0137	3.42055	22.1466	22.0312	3.41732	21.9257	22.1082	3.41212	22.1385	22.0049	3.42174	22.0348	21.9232	3.40951	22.0386	22.0164	3.43104	22.0669	21.9473	3.41755	21.9886	22.0925	3.40751	21.8191	21.9845
1273	318.012	10	10.02	20	20.01	1273	3.37977	22.1701	22.1015	3.40265	22.0366	22.0164	3.40871	22.1457	22.0319	3.40574	21.9223	22.1033	3.40292	22.13	21.9928	3.40737	22.022	21.9306	3.40041	22.0296	22.0117	3.41957	22.0642	21.9497	3.40304	21.9892	22.0907	3.39351	21.8191	21.9841
1274	318.262	10	9.99	20	20.01	1274	3.37127	22.1713	22.1051	3.39182	22.0364	22.0117	3.40033	22.1416	22.0303	3.39224	21.9221	22.1042	3.39226	22.1309	21.9939	3.39895	22.0233	21.9219	3.38796	22.0301	22.0105	3.41144	22.0705	21.9459	3.39753	21.9989	22.0902	3.3882	21.8215	21.9825
1275	318.512	10	10.02	20	20.01	1275	3.35993	22.1659	22.0999	3.38241	22.04	22.0074	3.38751	22.138	22.0314	3.38501	21.9169	22.0979	3.38451	22.1345	21.9935	3.38855	22.0242	21.9288	3.37504	22.0299	22.0159	3.4014	22.0721	21.9446	3.38652	21.9879	22.0869	3.37806	21.8128	21.9807
1276	318.762	10	10.02	20	20.01	1276	3.35473	22.167	22.1042	3.3777	22.037	22.0135	3.38011	22.1385	22.0296	3.37489	21.9199	22.0988	3.37724	22.1322	21.9901	3.38063	22.0263	21.9315	3.36738	22.0283	22.0034	3.39136	22.0606	21.9473	3.37601	21.9897	22.0848	3.35971	21.8193	21.9811
1277	319.012	10	10.04	20	19.99	1277	3.34151	22.1663	22.1008	3.36641	22.0301	22.0079	3.37075	22.143	22.0319	3.36573	21.9228	22.1033	3.36464	22.1264	22.002	3.36775	22.0236	21.9275	3.3602	22.0233	22.0135	3.37846	22.0671	21.9479	3.36751	21.9823	22.0869	3.3515	21.8168	21.9809
1278	319.262	10	10.02	20	20.01	1278	3.33773	22.1596	22.1028	3.36029	22.0355	22.0114	3.36483	22.1398	22.024	3.35994	21.9178	22.0985	3.36464	22.1311	21.9892	3.3623	22.0249	21.9196	3.35254	22.0247	22.0081	3.37607	22.066	21.9448	3.363	21.9811	22.0833	3.34716	21.8227	21.9789
1279	319.512	10	10.02	20	19.99	1279	3.33253	22.1547	22.1024	3.35088	22.0386	22.0063	3.35694	22.1396	22.0269	3.35223	21.921	22.1021	3.35447	22.1253	21.9984	3.35735	22.0256	21.9255	3.34775	22.0258	22.0045	3.3689	22.0671	21.9443	3.358	21.9809	22.0833	3.34233	21.8081	21.9811
1280	319.762	10	10.02	20	20.02	1280	3.32356	22.1598	22.1001	3.34382	22.0379	22.0072	3.34708	22.1396	22.0254	3.345	21.921	22.097	3.34429	22.1293	21.9966	3.34893	22.0245	21.9273	3.33722	22.0215	22.0074	3.36029	22.0655	21.9434	3.34649	21.9755	22.0828	3.33074	21.8083	21.9785
1281	320.013	10	9.99	20	20.02	1281	3.31742	22.1576	22.101	3.33488	22.0339	22.0092	3.34313	22.1421	22.0303	3.33921	21.9212	22.1008	3.3409	22.1264	21.9895	3.34398	22.0173	21.9262	3.33243	22.0229	22.0083	3.35838	22.0669	21.9425	3.34399	21.9942	22.0837	3.32688	21.809	21.9825
1282	320.262	10	10.02	20	20	1282	3.31175	22.1648	22.1024	3.33252	22.035	22.0036	3.33771	22.1419	22.0294	3.3368	21.9223	22.1017	3.33606	22.1248	21.9881	3.34101	22.0198	21.9248	3.32716	22.0251	22.0083	3.35312	22.0667	21.9421	3.33898	21.9838	22.0833	3.32157	21.8105	21.9789
1283	320.512	10	9.99	20	20	1283	3.30655	22.1551	22.0961	3.33394	22.0341	22.0072	3.33475	22.1358	22.0283	3.33101	21.9192	22.099	3.33315	22.1262	21.9915	3.33308	22.0189	21.9196	3.31951	22.0227	22.0094	3.35073	22.0563	21.9455	3.33698	21.9897	22.0817	3.31481	21.8092	21.9818
1284	320.762	10	10.02	20	20.01	1284	3.29947	22.1609	22.0997	3.32029	22.0314	22.0079	3.32785	22.1369	22.0283	3.32426	21.9176	22.0972	3.32879	22.1241	21.9903	3.32615	22.0175	21.923	3.31759	22.0204	22.0121	3.34404	22.051	21.9392	3.32697	21.987	22.079	3.31239	21.8076	21.9814
1285	321.011	10	10.02	20	20	1285	3.29947	22.1607	22.1001	3.32076	22.0312	22.004	3.32538	22.1389	22.0256	3.31896	21.9084	22.0979	3.32104	22.127	21.987	3.32367	22.0177	21.9183	3.31232	22.0258	22.0105	3.33639	22.0584	21.9434	3.32397	21.9755	22.0824	3.30708	21.8067	21.9764
1286	321.262	10	10.04	20	20.01	1286	3.29096	22.1596	22.0976	3.31088	22.026	22.0105	3.32045	22.1385	22.0229	3.31318	21.9145	22.0934	3.31474	22.1293	21.9953	3.3108	22.018	21.9268	3.2994	22.0213	22.0052	3.32492	22.048	21.9452	3.31146	21.974	22.0792	3.29453	21.8088	21.9818
1287	321.513	10	9.99	20	20.01	1287	3.28671	22.1565	22.097	3.30946	22.0254	21.9989	3.31404	22.1354	22.0296	3.31077	21.9134	22.0952	3.3128	22.125	21.9895	3.31526	22.0164	21.9221	3.30419	22.0215	22	3.32827	22.0478	21.9448	3.31296	21.9796	22.0842	3.29887	21.8088	21.9778
1288	321.762	10	10.02	20	20	1288	3.28199	22.158	22.0952	3.3024	22.035	22.0085	3.31207	22.1329	22.0202	3.30353	21.9109	22.0997	3.30505	22.1203	21.9814	3.30981	22.0168	21.9239	3.2994	22.0168	22.0099	3.32301	22.0633	21.9421	3.30995	21.9715	22.0799	3.29404	21.8076	21.9793
1289	322.012	10	10.02	20	20.01	1289	3.27963	22.1603	22.0961	3.30287	22.0323	22.0065	3.30714	22.1333	22.0263	3.29871	21.9118	22.0947	3.30311	22.1266	21.9861	3.30535	22.0164	21.9201	3.29509	22.0207	22.0049	3.32444	22.064	21.9428	3.30045	21.9834	22.0797	3.29018	21.8105	21.9742
1290	322.263	10	10.02	20	20	1290	3.27112	22.1605	22.1003	3.29158	22.0256	22.002	3.3027	22.1309	22.0249	3.29727	21.9093	22.0961	3.30408	22.1208	21.9861	3.3004	22.0121	21.9203	3.28791	22.0229	22.0063	3.3168	22.0449	21.9455	3.30045	21.9811	22.0774	3.2868	21.8058	21.9807
1291	322.512	10	10.02	20	20	1291	3.27112	22.1502	22.0981	3.29393	22.0269	22.0061	3.29777	22.1264	22.0281	3.29485	21.9116	22.0945	3.29875	22.1217	21.9903	3.3004	22.0207	21.9194	3.28504	22.02	22.0099	3.30819	22.0597	21.9421	3.29694	21.9829	22.0801	3.28101	21.8029	21.9771
1292	322.763	10	9.99	20	20.01	1292	3.26782	22.1562	22.0963	3.28829	22.0319	22.0043	3.29432	22.1309	22.0249	3.291	21.9152	22.0958	3.29536	22.1201	21.9863	3.29396	22.0157	21.9217	3.2836	22.018	22.0034	3.3101	22.0637	21.936	3.29394	21.9764	22.0806	3.27811	21.8074	21.9773
1293	323.012	10	9.99	20	20	1293	3.26546	22.1495	22.0866	3.28358	22.0256	22.0027	3.28988	22.1349	22.0247	3.28955	21.9136	22.0961	3.29149	22.1185	21.9883	3.29544	22.0191	21.9149	3.28312	22.0105	22.0043	3.30485	22.0602	21.938	3.29344	21.9863	22.079	3.27569	21.8067	21.9767
1294	323.262	10	9.99	20	20.01	1294	3.26404	22.1502	22.0952	3.28734	22.0265	22.0036	3.29037	22.1322	22.0256	3.2828	21.9169	22.0918	3.28713	22.1217	21.989	3.28603	22.0186	21.919	3.27403	22.018	22.0058	3.30007	22.0581	21.9367	3.29194	21.985	22.081	3.26845	21.8099	21.978
1295	323.512	10	9.99	20	20	1295	3.25601	22.1596	22.0943	3.27887	22.0251	22.0022	3.28741	22.1311	22.0238	3.27943	21.908	22.0934	3.28422	22.1205	21.9868	3.28257	22.0128	21.9174	3.27067	22.013	22.004	3.29433	22.0575	21.9403	3.28293	21.9847	22.0826	3.26507	21.8088	21.976
1296	323.762	10	10.02	20	20	1296	3.25554	22.1475	22.0967	3.28311	22.0303	22	3.28347	22.1306	22.0292	3.27846	21.908	22.0958	3.27986	22.1178	21.987	3.28356	22.0128	21.919	3.27115	22.0148	21.9991	3.2972	22.0435	21.9378	3.28343	21.9816	22.0741	3.26507	21.8052	21.9708
1297	324.012	10	10.02	20	20.01	1297	3.25648	22.1596	22.0862	3.27228	22.0276	21.9991	3.28248	22.1349	22.0211	3.27702	21.9127	22.0972	3.27889	22.1228	21.9861	3.28009	22.0148	21.9203	3.27067	22.0173	22.0002	3.28907	22.0519	21.9394	3.28243	21.9726	22.0759	3.25976	21.8036	21.9726
1298	324.262	10	10.02	20	19.98	1298	3.24798	22.1488	22.0992	3.26852	22.0278	22.0031	3.27854	22.127	22.0267	3.27364	21.9134	22.0943	3.27986	22.1199	21.9861	3.27316	22.0144	21.9181	3.26349	22.0209	22.0038	3.28716	22.0498	21.9367	3.27793	21.9764	22.0759	3.25493	21.804	21.9762
1299	324.512	10	9.99	20	20.01	1299	3.24562	22.1448	22.0916	3.26852	22.024	21.9989	3.27607	22.1232	22.0254	3.27075	21.9059	22.0961	3.27453	22.1187	21.9915	3.27563	22.0097	21.9244	3.26637	22.0193	22.0056	3.28955	22.0581	21.9405	3.27743	21.9733	22.0799	3.25493	21.8067	21.9746
1300	324.762	10	10.02	20	20.01	1300	3.24467	22.1535	22.1003	3.2624	22.0267	22.0072	3.27016	22.1324	22.026	3.27075	21.9055	22.0958	3.27211	22.1208	21.9845	3.27266	22.0139	21.9201	3.25871	22.0162	22.0036	3.28238	22.0572	21.9385	3.27292	21.9791	22.0774	3.25252	21.807	21.9751
1301	325.012	10	10.02	20	20	1301	3.23806	22.1459	22.0943	3.25816	22.0269	21.9996	3.26769	22.1327	22.0231	3.26207	21.9109	22.0941	3.26533	22.1176	21.9827	3.26622	22.0144	21.914	3.25105	22.0168	22.0061	3.27426	22.0548	21.9385	3.26341	21.982	22.077	3.24334	21.8031	21.9755
1302	325.262	10	10.02	20	20.01	1302	3.239	22.1461	22.0981	3.2624	22.026	22.0031	3.26966	22.1244	22.0251	3.26207	21.9113	22.0914	3.26581	22.1147	21.9847	3.26672	22.0171	21.9169	3.25727	22.0148	22.004	3.27808	22.0536	21.9392	3.26792	21.9715	22.0799	3.25059	21.7971	21.9771
1303	325.511	10	9.99	20	20	1303	3.23381	22.147	22.0927	3.2544	22.0263	21.9989	3.26128	22.1221	22.0222	3.25918	21.908	22.0963	3.26097	22.1187	21.9886	3.26375	22.0126	21.9187	3.25009	22.013	22.0007	3.27378	22.0474	21.9401	3.26592	21.9746	22.0774	3.24624	21.8029	21.9684
1304	325.762	10	10.02	20	19.99	1304	3.239	22.1477	22.0972	3.25487	22.0202	22.0016	3.26128	22.1324	22.0267	3.25918	21.9068	22.0954	3.25757	22.1185	21.985	3.26078	22.0108	21.9219	3.24913	22.0153	22.0009	3.27234	22.0586	21.936	3.26491	21.9796	22.0804	3.24189	21.8016	21.9751
1305	326.012	10	10.02	20	20.01	1305	3.23428	22.1556	22.0972	3.25722	22.0182	22.0013	3.26424	22.1259	22.0215	3.25628	21.9055	22.0905	3.26339	22.1118	21.9852	3.26127	22.015	21.9187	3.24722	22.0139	22.0025	3.27617	22.0476	21.9412	3.26091	21.9719	22.0727	3.24576	21.8009	21.9715
1306	326.262	10	10.02	20	20.01	1306	3.23145	22.1484	22.0983	3.25205	22.0207	22.0025	3.25931	22.1203	22.0258	3.25436	21.9048	22.0952	3.25612	22.1149	21.9879	3.25681	22.013	21.9107	3.24578	22.0114	22.0027	3.26709	22.0476	21.936	3.25641	21.9751	22.0752	3.23707	21.8009	21.9764
1307	326.512	10	10.02	20	20.01	1307	3.23475	22.1551	22.0967	3.24781	22.0198	21.9969	3.25931	22.1244	22.0211	3.25484	21.9118	22.0934	3.25612	22.114	21.982	3.25979	22.0065	21.9174	3.24578	22.0184	22.0045	3.269	22.0467	21.9347	3.25891	21.9773	22.0734	3.23658	21.8034	21.974
1308	326.763	10	10.02	20	20.01	1308	3.22672	22.1432	22.0974	3.24734	22.0227	22.0009	3.25388	22.1297	22.0198	3.24905	21.9035	22.0916	3.25273	22.1185	21.989	3.25236	22.0056	21.9127	3.2386	22.0137	22.002	3.2647	22.0545	21.9351	3.2534	21.9791	22.0718	3.23127	21.8011	21.9753
1309	327.012	10	10.02	20	20.01	1309	3.22672	22.1607	22.0997	3.24734	22.026	22.002	3.25438	22.1306	22.0254	3.24664	21.9062	22.0896	3.24837	22.1178	21.9861	3.25434	22.011	21.919	3.24052	22.0092	22.0034	3.2647	22.0563	21.9383	3.2514	21.9717	22.0772	3.23175	21.7964	21.9722
1310	327.262	10	10.02	20	20.01	1310	3.22389	22.1515	22.088	3.24122	22.0227	21.9998	3.2529	22.1257	22.0189	3.24471	21.903	22.0916	3.24304	22.1118	21.9874	3.2479	22.0083	21.9122	3.23429	22.013	22.0025	3.25705	22.0566	21.9371	3.2459	21.9809	22.0727	3.22596	21.7984	21.9733
1311	327.511	10	10.02	20	20.01	1311	3.22294	22.1448	22.0929	3.2431	22.0184	22.0004	3.24747	22.1237	22.0184	3.24279	21.9048	22.0898	3.24401	22.1113	21.985	3.24691	22.0088	21.9167	3.23573	22.0074	22.0013	3.26183	22.0563	21.9383	3.2509	21.978	22.0765	3.23127	21.8031	21.9737
1312	327.764	10	9.99	20	20	1312	3.21869	22.1452	22.0918	3.23746	22.0191	22.0031	3.24846	22.1302	22.0245	3.24134	21.9077	22.0934	3.24546	22.1082	21.9807	3.24592	22.0101	21.9172	3.23477	22.0128	22.0018	3.25609	22.0512	21.9333	3.2449	21.9793	22.0761	3.22837	21.8031	21.9704
1313	328.014	10	10.02	20	19.99	1313	3.21727	22.1452	22.097	3.2384	22.0256	21.9942	3.24451	22.1288	22.0254	3.23989	21.9064	22.09	3.2411	22.1154	21.9841	3.24641	22.0052	21.9143	3.23286	22.0168	22.0002	3.25418	22.0415	21.9365	3.2429	21.9776	22.0712	3.22355	21.7996	21.9737
1314	328.262	10	9.99	20	19.99	1314	3.21491	22.1468	22.0918	3.2351	22.0249	21.9996	3.24402	22.1264	22.0249	3.23989	21.9024	22.0905	3.2411	22.1152	21.9872	3.24394	22.0034	21.9217	3.22855	22.0112	22.0047	3.25944	22.0433	21.9369	3.2439	21.974	22.077	3.22451	21.7989	21.9733
1315	328.512	10	10.02	20	20.01	1315	3.21113	22.1551	22.0914	3.23134	22.0193	21.9912	3.23958	22.1286	22.0195	3.23555	21.9037	22.0927	3.24207	22.1147	21.9859	3.23998	22.0056	21.914	3.22663	22.0052	21.9966	3.25275	22.0519	21.9347	3.24189	21.9677	22.075	3.22017	21.8034	21.9724
1316	328.763	10	10.02	20	19.99	1316	3.20924	22.1511	22.0956	3.23228	22.0258	21.9955	3.24106	22.1208	22.0182	3.23411	21.9062	22.09	3.23771	22.1176	21.9798	3.23849	22.0022	21.9149	3.22998	22.0135	22.0009	3.25418	22.0498	21.9336	3.24039	21.9811	22.0732	3.22113	21.7982	21.9708
1317	329.012	10	9.99	20	20	1317	3.20924	22.1493	22.0952	3.22993	22.02	21.9989	3.24106	22.1253	22.0229	3.23459	21.9024	22.0949	3.23335	22.112	21.9899	3.24146	22.007	21.9134	3.23046	22.0045	22.0072	3.25227	22.0505	21.9403	3.24139	21.9728	22.0768	3.22451	21.7993	21.9746
1318	329.262	10	9.99	20	20.01	1318	3.20924	22.1441	22.0866	3.22993	22.02	22.0009	3.23367	22.1194	22.0218	3.23218	21.9071	22.0898	3.23868	22.1104	21.9811	3.23651	22.0119	21.9194	3.22328	22.0088	21.9993	3.25227	22.0435	21.9338	3.23889	21.9726	22.0705	3.21727	21.8007	21.971
1319	329.512	10	10.02	20	20.01	1319	3.20547	22.1538	22.0936	3.22899	22.0204	22.0002	3.23169	22.116	22.0177	3.23073	21.9086	22.0947	3.2348	22.1093	21.9845	3.23552	22.004	21.9217	3.22472	22.0054	21.9915	3.24653	22.0433	21.9345	3.23789	21.9731	22.0707	3.21679	21.7984	21.9737
1320	329.762	10	10.02	20	20.01	1320	3.20358	22.1479	22.0947	3.22428	22.0213	21.9982	3.23219	22.1187	22.0233	3.22832	21.9053	22.0878	3.23238	22.121	21.9834	3.23255	22.0094	21.9174	3.21945	22.0038	21.9971	3.24605	22.0496	21.9369	3.23439	21.9692	22.0698	3.21341	21.7978	21.9726
1321	330.012	10	10.02	20	20.02	1321	3.20499	22.1434	22.0974	3.22287	22.0189	21.9984	3.2312	22.125	22.0168	3.22687	21.9015	22.0869	3.22851	22.1095	21.9816	3.22859	22.0061	21.9116	3.21849	22.0054	22.0052	3.24223	22.0507	21.9333	3.23339	21.9708	22.0732	3.21244	21.7966	21.9728
1322	330.262	10	9.99	20	19.99	1322	3.20216	22.143	22.0952	3.22287	22.0182	22.0009	3.22824	22.1257	22.0209	3.22446	21.8988	22.0896	3.22851	22.1181	21.9814	3.23156	22.0103	21.9138	3.22376	22.0101	22.0004	3.24032	22.0449	21.9336	3.23389	21.9684	22.0779	3.21292	21.7969	21.9708
1323	330.512	10	10.02	20	20.01	1323	3.1998	22.1558	22.0961	3.22051	22.0162	22	3.22874	22.1248	22.0209	3.22736	21.8997	22.0893	3.22899	22.1075	21.982	3.22958	22.0045	21.9185	3.21706	22.0092	22.0056	3.24127	22.048	21.9324	3.23239	21.967	22.0747	3.21389	21.7948	21.9751
1324	330.762	10	10.02	20	19.99	1324	3.20169	22.1412	22.0952	3.22004	22.0153	21.9944	3.23071	22.127	22.0227	3.22687	21.9048	22.086	3.22318	22.1205	21.982	3.22561	22.0101	21.9169	3.21323	22.011	21.9993	3.23984	22.044	21.9378	3.22788	21.9746	22.0741	3.20665	21.7996	21.9675
1325	331.012	10	10.02	20	19.99	1325	3.19744	22.1508	22.0878	3.22287	22.0184	21.996	3.22923	22.1199	22.0117	3.22495	21.8992	22.0923	3.22899	22.1075	21.9832	3.22908	22.0054	21.9136	3.21418	22.0135	22.0022	3.23745	22.0469	21.9369	3.22888	21.9692	22.0696	3.20761	21.7993	21.9666
1326	331.262	10	9.99	20	20.02	1326	3.19696	22.1437	22.0963	3.21769	22.0193	21.9944	3.22578	22.121	22.0209	3.22157	21.9019	22.0853	3.22318	22.1147	21.9856	3.22561	22.0047	21.9129	3.21275	22.0076	22.0011	3.23649	22.0483	21.9354	3.22738	21.9735	22.07	3.20568	21.7951	21.9755
1327	331.512	10	9.99	20	20	1327	3.19602	22.1479	22.0884	3.21722	22.0162	21.9917	3.22233	22.1174	22.0177	3.21868	21.9051	22.0923	3.22221	22.1118	21.9836	3.22215	22.0092	21.9152	3.20892	22.0144	22.0009	3.23267	22.0492	21.9342	3.22638	21.9719	22.0685	3.2023	21.8011	21.9697
1328	331.762	10	9.99	20	20.01	1328	3.19318	22.1484	22.0896	3.21393	22.02	21.9973	3.22183	22.1205	22.0123	3.2182	21.9021	22.0887	3.22172	22.1116	21.9798	3.22215	22.0049	21.9129	3.2094	22.0137	22.0034	3.23554	22.0447	21.936	3.22338	21.971	22.073	3.20037	21.7987	21.9699
1329	332.013	10	10.02	20	20.01	1329	3.19271	22.1416	22.0846	3.21251	22.0173	21.9984	3.22035	22.1235	22.0184	3.21627	21.8997	22.0889	3.21688	22.1109	21.9818	3.22215	22.0027	21.9167	3.20365	22.0114	21.9984	3.22741	22.0444	21.9367	3.21987	21.967	22.0736	3.19651	21.7948	21.9697
1330	332.262	10	9.99	20	20.01	1330	3.19129	22.1479	22.0916	3.21157	22.0173	22.0007	3.21986	22.1201	22.02	3.21289	21.8983	22.09	3.21639	22.1093	21.9807	3.2167	22.0043	21.9169	3.207	22.007	21.9957	3.23076	22.0444	21.9331	3.21887	21.9679	22.0741	3.20037	21.7937	21.9695
1331	332.513	10	10.02	20	20	1331	3.19035	22.1499	22.0896	3.20922	22.0182	21.9939	3.21887	22.1268	22.0215	3.21241	21.9028	22.0907	3.21397	22.1107	21.974	3.21868	22.0063	21.9178	3.20365	22.0139	21.9991	3.22741	22.046	21.9338	3.21787	21.9699	22.0759	3.19747	21.7978	21.9713
1332	332.761	10	10.02	20	20	1332	3.18704	22.1457	22.0914	3.20828	22.0207	21.9951	3.21592	22.1194	22.0141	3.20711	21.8958	22.0878	3.21639	22.1165	21.9863	3.2167	22.0061	21.9057	3.20461	22.0079	21.9982	3.22789	22.0458	21.9282	3.21887	21.9695	22.077	3.19844	21.8029	21.9675
1333	333.013	10	10.02	20	20.01	1333	3.18799	22.154	22.0958	3.21063	22.0146	21.996	3.22085	22.127	22.0213	3.20855	21.899	22.0902	3.21203	22.1059	21.9796	3.21373	22.0092	21.9113	3.19791	22.009	22.0007	3.22407	22.0505	21.9354	3.21387	21.9722	22.068	3.19313	21.793	21.9668
1334	333.263	10	9.99	20	20	1334	3.18468	22.1499	22.0929	3.20781	22.0218	22.0009	3.21542	22.1143	22.0211	3.21193	21.8997	22.0862	3.213	22.1152	21.9823	3.21818	22.0031	21.9134	3.20365	22.0094	21.9969	3.22693	22.0487	21.9374	3.21787	21.9701	22.068	3.19409	21.7933	21.9668
1335	333.512	10	9.99	20	20	1335	3.18515	22.1416	22.0911	3.20875	22.0155	21.9975	3.21345	22.1237	22.0207	3.20663	21.9006	22.088	3.21058	22.1093	21.9811	3.21323	22.0031	21.9145	3.2003	22.0128	21.9993	3.22407	22.0453	21.93	3.21387	21.9785	22.0716	3.19119	21.7946	21.9663
1336	333.762	10	10.04	20	19.99	1336	3.18563	22.1448	22.0949	3.2064	22.02	21.9955	3.21148	22.1228	22.0215	3.20711	21.8999	22.0889	3.20816	22.103	21.9823	3.21026	21.998	21.9125	3.19839	22.0065	21.9975	3.22454	22.042	21.9358	3.21187	21.974	22.068	3.19361	21.7939	21.9726
1337	334.013	10	9.99	20	20.01	1337	3.18326	22.1407	22.0934	3.20075	22.0128	21.9951	3.21049	22.1237	22.0195	3.20132	21.8983	22.0871	3.20428	22.1147	21.9816	3.2063	22.0043	21.9185	3.19647	22.0079	21.9969	3.21737	22.0375	21.934	3.20686	21.9661	22.0721	3.18588	21.7915	21.9724
1338	334.262	10	9.99	20	20.01	1338	3.18185	22.1502	22.0837	3.20169	22.0117	21.9996	3.21394	22.1226	22.0213	3.2047	21.9051	22.0891	3.20525	22.1125	21.9767	3.20729	22.0004	21.9194	3.19743	22.0049	21.9953	3.21881	22.0431	21.9309	3.20786	21.9744	22.0691	3.18733	21.7962	21.9672
1339	334.512	10	9.99	20	20.01	1339	3.18185	22.1407	22.0851	3.20216	22.0186	21.991	3.21246	22.1136	22.0209	3.20325	21.8979	22.0871	3.20671	22.1084	21.9785	3.21224	22.0016	21.9093	3.19695	22.0036	21.9987	3.22359	22.0426	21.9354	3.21087	21.9724	22.0741	3.18781	21.7921	21.9701
1340	334.762	10	10.02	20	20	1340	3.1776	22.1405	22.0873	3.19792	22.0155	21.9946	3.20359	22.1181	22.0166	3.1965	21.8976	22.0891	3.20186	22.1075	21.9798	3.20036	22.0034	21.9138	3.18785	22.0101	22.0018	3.21068	22.0458	21.9369	3.19685	21.9701	22.0714	3.17816	21.798	21.9679
1341	335.011	10	10.02	20	20.01	1341	3.18232	22.141	22.0954	3.19792	22.0148	21.9978	3.20803	22.1143	22.0159	3.2018	21.8981	22.084	3.20574	22.1084	21.9818	3.20828	22.0045	21.9084	3.19647	22.0022	21.9942	3.22263	22.0462	21.9354	3.20786	21.9677	22.0676	3.19506	21.7924	21.9699
1342	335.262	10	9.99	20	20	1342	3.17901	22.1412	22.084	3.19981	22.0193	21.996	3.20704	22.1228	22.0207	3.20373	21.8981	22.0848	3.20525	22.1071	21.9809	3.20778	22.0031	21.9104	3.1936	22.0047	21.9973	3.21737	22.0429	21.9351	3.21037	21.9704	22.0678	3.19023	21.7951	21.9672
1343	335.512	10	9.99	20	20.01	1343	3.17429	22.1506	22.0862	3.19792	22.0148	21.9937	3.20704	22.1181	22.02	3.20373	21.8999	22.0893	3.20331	22.1145	21.978	3.20778	21.9964	21.9098	3.1936	22.0011	21.9964	3.22024	22.042	21.9318	3.20486	21.9692	22.0714	3.18492	21.7962	21.9692
1344	335.761	10	10.02	20	19.99	1344	3.17949	22.1371	22.0927	3.19792	22.0148	21.9906	3.20457	22.1192	22.0141	3.20132	21.8972	22.0826	3.20234	22.108	21.9771	3.20729	22.0049	21.9039	3.19504	22.0056	21.9955	3.21594	22.0438	21.9329	3.20636	21.9699	22.0727	3.18299	21.7966	21.9686
1345	336.014	10	10.02	20	20.02	1345	3.17618	22.1441	22.0898	3.1951	22.0182	21.9971	3.20457	22.1196	22.0184	3.19843	21.9028	22.09	3.20234	22.1127	21.9796	3.20432	21.9996	21.9127	3.19743	22.0004	21.9921	3.21594	22.0478	21.9318	3.20636	21.9666	22.064	3.18299	21.7948	21.9659
1346	336.264	10	9.99	20	19.99	1346	3.17523	22.1499	22.09	3.19604	22.0132	22.0009	3.2031	22.1241	22.0193	3.19939	21.8985	22.0862	3.2038	22.1095	21.9854	3.2058	22.0038	21.9118	3.19121	22.0052	21.9942	3.21737	22.0411	21.9302	3.20536	21.9681	22.0707	3.1825	21.7948	21.9668
1347	336.514	10	9.99	20	20.01	1347	3.17098	22.1367	22.0925	3.19416	22.0157	21.9962	3.20112	22.1219	22.0182	3.19457	21.8979	22.0907	3.19895	22.1102	21.9782	3.19837	22.0013	21.916	3.19216	22.0047	21.9962	3.21068	22.0409	21.9365	3.20286	21.9666	22.0696	3.17816	21.7915	21.9692
1348	336.762	10	10.02	20	20.01	1348	3.17476	22.138	22.0911	3.19557	22.0146	21.9957	3.20162	22.1203	22.0191	3.19795	21.8992	22.0855	3.19895	22.1057	21.9798	3.20085	22.0038	21.9084	3.18833	22.0074	21.9948	3.21212	22.0418	21.9306	3.20136	21.9681	22.0703	3.18105	21.7951	21.9666
1349	337.012	10	9.99	20	20.01	1349	3.16957	22.1403	22.0949	3.18851	22.0112	21.9912	3.19718	22.1208	22.0119	3.19361	21.8929	22.0853	3.1975	22.1125	21.9787	3.19936	21.9989	21.9053	3.18546	22.0056	22.0027	3.21164	22.0418	21.9336	3.20136	21.965	22.0685	3.17912	21.791	21.9699
1350	337.263	10	9.99	20	20	1350	3.17146	22.1385	22.0956	3.19228	22.0117	21.989	3.19964	22.1203	22.0218	3.19313	21.8967	22.0923	3.19702	22.1071	21.978	3.19689	21.9987	21.9118	3.18498	22.0112	22.0007	3.21164	22.0395	21.9315	3.19886	21.9688	22.0631	3.17671	21.7951	21.9666
1351	337.512	10	9.99	20	20	1351	3.1672	22.1419	22.0828	3.18851	22.0159	21.9933	3.19767	22.116	22.0103	3.19457	21.8981	22.0889	3.19605	22.1066	21.9807	3.19837	22.0022	21.9149	3.18163	22.0088	21.9937	3.20829	22.0384	21.9311	3.19836	21.9713	22.0709	3.17864	21.7942	21.9627
1352	337.762	10	9.99	20	20	1352	3.1672	22.1376	22.0898	3.18851	22.0099	21.9951	3.19767	22.1165	22.0166	3.19216	21.8988	22.0824	3.19556	22.1127	21.9811	3.1959	22.004	21.9084	3.18403	22.0029	21.9919	3.21068	22.0418	21.9313	3.20036	21.9706	22.073	3.17526	21.7984	21.9639
1353	338.012	10	9.99	20	20	1353	3.16673	22.1457	22.0799	3.1871	22.0132	21.9939	3.1957	22.114	22.0144	3.19216	21.9015	22.0871	3.19266	22.1082	21.978	3.19441	22.0036	21.9053	3.17972	21.9984	21.9955	3.2059	22.0395	21.9286	3.19435	21.9692	22.0707	3.17381	21.7955	21.9639
1354	338.264	10	10.02	20	20.01	1354	3.16862	22.1405	22.0893	3.18945	22.0166	21.9928	3.1957	22.1194	22.0184	3.19023	21.8947	22.0882	3.1912	22.1044	21.9789	3.19293	22.004	21.9127	3.18163	22.0114	22.002	3.20781	22.0406	21.9318	3.19685	21.967	22.07	3.17429	21.7955	21.9688
1355	338.512	10	10.02	20	20.02	1355	3.16248	22.1367	22.084	3.18851	22.02	21.9946	3.19471	22.1138	22.0117	3.18927	21.8999	22.0871	3.19314	22.1071	21.9836	3.19293	22.0031	21.9071	3.18355	22.0054	21.9944	3.20734	22.0431	21.9313	3.19735	21.9684	22.0689	3.17429	21.7926	21.9684
1356	338.762	10	9.99	20	20.03	1356	3.16862	22.1378	22.0898	3.18428	22.0128	21.9987	3.19521	22.116	22.0175	3.18638	21.8958	22.0835	3.18733	22.1077	21.9785	3.19144	22.0027	21.908	3.17684	22.0009	21.9924	3.20303	22.044	21.9277	3.19185	21.9636	22.0754	3.16367	21.7886	21.9679
1357	339.012	10	9.99	20	20.01	1357	3.16154	22.1425	22.0831	3.18475	22.0117	21.9883	3.19323	22.112	22.0182	3.18734	21.8932	22.0866	3.19072	22.1055	21.974	3.19243	22.0016	21.9048	3.1778	22.0054	21.9942	3.2016	22.0328	21.9311	3.19035	21.965	22.064	3.16802	21.7859	21.9616
1358	339.263	10	10.02	20	20	1358	3.1639	22.1479	22.0873	3.18192	22.0157	21.9953	3.19077	22.1125	22.0139	3.18252	21.9017	22.0882	3.18878	22.1042	21.9769	3.19095	21.9982	21.9055	3.17684	22.0043	21.9975	3.20303	22.0368	21.93	3.19185	21.9684	22.0712	3.16995	21.7935	21.9704
1359	339.512	10	9.99	20	20.02	1359	3.16201	22.1421	22.0918	3.18145	22.0117	21.9962	3.19471	22.1194	22.015	3.183	21.8976	22.0871	3.18539	22.1037	21.9769	3.18649	22.0016	21.9026	3.17158	22.0011	21.9944	3.19443	22.0435	21.9313	3.18434	21.9643	22.0662	3.16126	21.7888	21.9634
1360	339.761	10	10.02	20	20.03	1360	3.16343	22.1405	22.0902	3.18145	22.0126	21.9955	3.18781	22.1178	22.0182	3.18445	21.8965	22.09	3.18539	22.1143	21.9776	3.19293	21.9991	21.91	3.17637	22.0045	21.9912	3.20495	22.046	21.9345	3.18935	21.9645	22.0626	3.16705	21.7903	21.9632
1361	340.012	10	9.99	20	20.02	1361	3.16154	22.1389	22.0929	3.18004	22.0085	21.9973	3.1888	22.1131	22.0148	3.1883	21.8965	22.0844	3.18926	22.1019	21.9762	3.18797	21.9989	21.9104	3.17924	22.0009	21.9933	3.20351	22.0397	21.9297	3.18985	21.9677	22.0712	3.17043	21.7892	21.9639
1362	340.262	10	9.99	20	20	1362	3.16154	22.1385	22.0936	3.18004	22.0114	21.9901	3.19126	22.114	22.0186	3.1883	21.8941	22.0869	3.18684	22.1055	21.9814	3.19392	21.9912	21.9039	3.17206	22.0034	21.9944	3.20112	22.0418	21.9345	3.19235	21.9679	22.0678	3.16802	21.7919	21.965
1363	340.512	10	9.99	20	20	1363	3.16343	22.1369	22.0932	3.17957	22.0159	21.9975	3.19077	22.1147	22.0162	3.18252	21.8923	22.0878	3.18636	22.1062	21.9767	3.1855	22.0007	21.9143	3.17684	22.0067	21.9903	3.20303	22.0393	21.9304	3.18985	21.9654	22.0694	3.16753	21.789	21.9632
1364	340.763	10	9.99	20	20.02	1364	3.16248	22.1401	22.0889	3.18051	22.0101	21.9937	3.18682	22.1125	22.0099	3.17963	21.8963	22.0891	3.18539	22.1102	21.9782	3.18352	21.9962	21.9035	3.17206	22.0072	21.9966	3.193	22.0332	21.9279	3.18084	21.9565	22.0687	3.16126	21.7906	21.9681
1365	341.012	10	9.99	20	20	1365	3.16106	22.1461	22.0905	3.18145	22.0135	21.9939	3.1883	22.1167	22.0108	3.17963	21.8934	22.0889	3.1849	22.1111	21.9771	3.18698	21.9991	21.9127	3.17062	22.0047	21.9928	3.19682	22.0341	21.9255	3.18534	21.9623	22.0721	3.1656	21.7863	21.9648
1366	341.262	10	9.99	20	20.01	1366	3.16106	22.1389	22.0844	3.18192	22.0092	21.9969	3.18534	22.1154	22.0112	3.18204	21.8967	22.0853	3.18539	22.1057	21.982	3.18748	21.9971	21.9051	3.1711	22.0043	21.9917	3.19778	22.0397	21.9318	3.18885	21.9677	22.0664	3.16657	21.7912	21.9614
1367	341.514	10	10.02	20	20	1367	3.16059	22.1392	22.0817	3.17863	22.0076	21.9924	3.18978	22.112	22.0175	3.18156	21.899	22.0842	3.1849	22.1064	21.9762	3.18451	22.0011	21.9033	3.17301	22.0018	21.9969	3.19921	22.0402	21.9273	3.18785	21.9641	22.0689	3.16609	21.7886	21.9634
1368	341.763	10	9.99	20	20	1368	3.15917	22.1365	22.0929	3.18004	22.0135	21.9933	3.18584	22.1154	22.0155	3.1777	21.897	22.0806	3.18393	22.0994	21.9796	3.1855	21.9948	21.914	3.16918	21.9993	21.9892	3.19539	22.0424	21.9284	3.18985	21.9587	22.068	3.16512	21.7908	21.9668
1369	342.012	10	9.99	20	19.99	1369	3.15445	22.1392	22.0927	3.17816	22.0112	21.9944	3.18386	22.112	22.0101	3.18059	21.8914	22.0815	3.18442	22.1104	21.9771	3.18599	22.0034	21.9145	3.17445	21.9978	21.9919	3.20064	22.0366	21.9297	3.18735	21.9704	22.0709	3.16753	21.7953	21.9661
1370	342.262	10	10.02	20	20	1370	3.16106	22.1329	22.0916	3.17675	22.0045	21.9935	3.18534	22.1152	22.0168	3.17963	21.8925	22.0801	3.18297	22.1071	21.9809	3.18748	21.9996	21.9064	3.1711	22.0029	21.993	3.20017	22.0332	21.9248	3.18634	21.9666	22.0633	3.16126	21.7919	21.9659
1371	342.513	10	9.99	20	19.99	1371	3.15681	22.1347	22.0862	3.17345	22.0123	21.9955	3.18386	22.1172	22.0166	3.18107	21.8905	22.0853	3.18248	22.1068	21.98	3.18401	21.9921	21.9053	3.17301	21.9951	21.9921	3.19921	22.0388	21.93	3.18334	21.9663	22.0644	3.16367	21.7901	21.9663
1372	342.762	10	10.02	20	20.01	1372	3.15681	22.1356	22.0905	3.17816	22.0058	21.9912	3.18337	22.1187	22.0135	3.18011	21.8976	22.0844	3.18345	22.1082	21.9746	3.1855	21.9946	21.9131	3.17349	22.0043	21.9955	3.19491	22.0393	21.9304	3.18584	21.9565	22.0649	3.16367	21.793	21.9699
1373	343.012	10	10.02	20	20.01	1373	3.15398	22.1394	22.0891	3.17722	22.0135	21.9946	3.1888	22.112	22.0175	3.18252	21.8963	22.0857	3.18345	22.1102	21.9785	3.1855	21.9948	21.9136	3.16871	22	21.9897	3.19825	22.0415	21.9318	3.18434	21.9636	22.0696	3.16512	21.787	21.965
1374	343.262	10	10.02	20	20.01	1374	3.15587	22.1347	22.0911	3.17722	22.0058	21.9935	3.18288	22.1154	22.0108	3.18011	21.897	22.0851	3.18103	22.1059	21.9769	3.185	21.9966	21.9147	3.17158	22.0052	21.9966	3.20017	22.0393	21.9244	3.18434	21.9594	22.0658	3.16174	21.7908	21.9639
1375	343.513	10	9.99	20	20.01	1375	3.15303	22.1365	22.088	3.17298	22.0061	21.987	3.17992	22.1131	22.0171	3.17384	21.8974	22.0864	3.17909	22.1071	21.9776	3.17757	21.9998	21.9033	3.16248	21.9987	21.9928	3.18583	22.0429	21.9297	3.17634	21.9621	22.0615	3.15884	21.7939	21.9614
1376	343.762	10	9.99	20	19.98	1376	3.15398	22.1351	22.0795	3.17533	22.0076	21.993	3.17844	22.11	22.0159	3.17529	21.8914	22.0828	3.17861	22.1057	21.9749	3.18005	22.002	21.9134	3.16631	22.0072	21.9975	3.19252	22.0397	21.9311	3.18134	21.9661	22.064	3.15884	21.7897	21.9641
1377	344.012	10	9.99	20	20.01	1377	3.15067	22.1345	22.0813	3.17204	22.0117	21.985	3.17795	22.1134	22.0074	3.17288	21.8961	22.0826	3.18151	22.1071	21.9733	3.18104	21.9984	21.9071	3.16727	22.0013	21.9973	3.19156	22.0426	21.9286	3.18034	21.9596	22.0646	3.15884	21.7872	21.9632
1378	344.261	10	9.99	20	20.01	1378	3.1554	22.1383	22.0905	3.17439	22.0132	21.9903	3.18485	22.1156	22.0123	3.17963	21.8929	22.0862	3.18006	22.1082	21.9782	3.17955	21.9978	21.8983	3.16775	21.9966	21.9939	3.19204	22.0364	21.9266	3.18384	21.9558	22.07	3.16126	21.7863	21.963
1379	344.513	10	10.02	20	20.01	1379	3.15209	22.1342	22.0801	3.17533	22.0085	21.9944	3.1814	22.1152	22.0153	3.17288	21.8907	22.0873	3.17376	22.1077	21.9762	3.17757	21.9991	21.9095	3.16871	21.9978	21.9944	3.18726	22.0393	21.9306	3.18084	21.9659	22.0653	3.15595	21.7901	21.9634
1380	344.763	10	10.02	20	19.99	1380	3.15114	22.141	22.0911	3.16969	22.013	21.9883	3.17598	22.1131	22.0119	3.17288	21.8884	22.0844	3.17425	22.1001	21.9769	3.17807	22.0056	21.9134	3.1644	22.0047	21.9937	3.18822	22.033	21.925	3.18234	21.9675	22.0698	3.15546	21.7903	21.9639
1381	345.012	10	9.99	20	20	1381	3.15162	22.134	22.081	3.17251	22.0056	21.9939	3.17844	22.1169	22.0099	3.17529	21.8932	22.0889	3.17618	22.1062	21.9701	3.18005	21.9978	21.9136	3.16631	22.0029	21.9942	3.19539	22.0388	21.9293	3.18134	21.9607	22.0705	3.15643	21.787	21.9603
1382	345.263	10	9.99	20	20.01	1382	3.15209	22.141	22.0936	3.17063	22.0085	21.9897	3.17696	22.1122	22.0137	3.17432	21.8896	22.0828	3.17764	22.1006	21.976	3.17955	21.9987	21.9113	3.16583	22.0036	21.9906	3.18726	22.0384	21.9284	3.18384	21.9587	22.0685	3.16126	21.7868	21.9681
1383	345.512	10	10.02	20	20.01	1383	3.15209	22.1403	22.0857	3.17016	22.0076	21.9951	3.17893	22.1125	22.0175	3.17095	21.8907	22.0871	3.17957	22.1086	21.9755	3.17807	21.9973	21.9046	3.16488	21.9973	21.9888	3.19395	22.0415	21.9244	3.17984	21.9618	22.0689	3.15788	21.7903	21.9585
1384	345.763	10	10.02	20	20	1384	3.15114	22.1367	22.0916	3.16922	22.0025	21.9924	3.17745	22.1086	22.0153	3.17191	21.8941	22.0851	3.17764	22.1039	21.9787	3.17906	21.9948	21.9113	3.16775	21.9984	21.9978	3.18583	22.0413	21.9333	3.17634	21.9571	22.0608	3.1545	21.7865	21.9634
1385	346.014	10	9.99	20	20.02	1385	3.15303	22.1371	22.0891	3.1711	22.009	21.9937	3.18239	22.1107	22.0117	3.17673	21.8898	22.0875	3.17812	22.1008	21.9762	3.17955	21.9944	21.9057	3.16583	21.9984	21.9953	3.18965	22.0346	21.9338	3.18034	21.9607	22.0649	3.15643	21.7883	21.9639
1386	346.262	10	9.99	20	20.01	1386	3.15398	22.1374	22.0873	3.17016	22.0052	21.991	3.17844	22.1138	22.0123	3.17336	21.8932	22.0848	3.17715	22.1024	21.9787	3.18104	21.993	21.9082	3.16488	21.9971	21.9948	3.19156	22.0422	21.9309	3.17984	21.9596	22.0655	3.15353	21.7877	21.9612
1387	346.512	10	9.99	20	20	1387	3.14925	22.1371	22.0911	3.16969	22.0052	21.993	3.18041	22.1118	22.0054	3.17529	21.8878	22.0822	3.17861	22.101	21.9762	3.1751	22.0011	21.9017	3.16392	22.0007	21.987	3.19013	22.0393	21.9286	3.17634	21.9526	22.0635	3.15691	21.7908	21.9666
1388	346.763	10	9.99	20	20.01	1388	3.15067	22.136	22.0893	3.16922	22.007	21.993	3.18239	22.1134	22.0081	3.17481	21.8925	22.0826	3.17861	22.1077	21.9749	3.18253	21.9957	21.9033	3.16152	22.0036	21.9917	3.18822	22.0424	21.927	3.17884	21.9641	22.0637	3.15981	21.7877	21.9648
1389	347.012	10	10.02	20	20	1389	3.15114	22.1369	22.0878	3.16733	22.0088	21.9919	3.17795	22.1091	22.0092	3.17288	21.8911	22.0853	3.17376	22.1057	21.9785	3.1751	21.9953	21.9095	3.1644	21.9933	21.9944	3.18583	22.0382	21.927	3.17684	21.9627	22.0707	3.15305	21.7859	21.9666
1390	347.262	10	10.02	20	20.01	1390	3.14831	22.1338	22.0878	3.16639	22.0119	21.9957	3.17745	22.1116	22.0088	3.17143	21.8925	22.0871	3.17521	22.1059	21.9776	3.17658	22.0009	21.9021	3.17014	21.9982	21.9908	3.18391	22.0357	21.9264	3.17684	21.9668	22.0649	3.15257	21.7847	21.9648
1391	347.512	10	9.99	20	19.99	1391	3.15067	22.1336	22.09	3.16639	22.0043	21.9919	3.17499	22.1102	22.0155	3.1695	21.8878	22.0848	3.17037	22.1048	21.9758	3.17708	21.9908	21.9066	3.16344	21.998	21.9924	3.18535	22.0316	21.925	3.17584	21.9625	22.0649	3.1545	21.7888	21.9605
1392	347.762	10	9.99	20	20	1392	3.14878	22.1356	22.0887	3.16969	22.0092	21.9883	3.17795	22.1118	22.0132	3.17288	21.8916	22.0844	3.17667	22.1039	21.9789	3.17262	21.9926	21.9089	3.15913	22.0072	21.989	3.18583	22.0375	21.9246	3.17634	21.9643	22.066	3.15498	21.7881	21.9618
1393	348.012	10	9.99	20	20	1393	3.14878	22.1331	22.0914	3.16922	22.0065	21.9901	3.17795	22.1111	22.0128	3.17239	21.89	22.0815	3.1757	22.1021	21.9785	3.17708	21.9966	21.908	3.16296	21.9962	21.9895	3.18678	22.0402	21.923	3.17734	21.9639	22.0682	3.15305	21.7868	21.9614
1394	348.262	10	9.99	20	20.01	1394	3.14973	22.1347	22.0896	3.16827	22.0114	21.991	3.17647	22.1118	22.0141	3.16806	21.8878	22.0801	3.17425	22.0934	21.9706	3.17559	21.9926	21.9019	3.16152	22.0018	21.993	3.18535	22.0364	21.9333	3.17634	21.9562	22.0644	3.1545	21.7874	21.9621
1395	348.511	10	10.02	20	20.01	1395	3.14595	22.1356	22.09	3.16922	22.0043	21.9928	3.17203	22.1098	22.0085	3.1695	21.8916	22.0797	3.17279	22.0988	21.9742	3.17163	21.9908	21.9082	3.16296	21.9978	21.9921	3.18439	22.0355	21.927	3.17533	21.9681	22.0658	3.15595	21.7886	21.9643
1396	348.763	10	10.02	20	20	1396	3.14406	22.1351	22.0914	3.16498	22.0065	21.9933	3.17598	22.1111	22.0117	3.17047	21.8918	22.0799	3.17182	22.1046	21.9793	3.17559	21.9933	21.9033	3.162	21.9966	21.9951	3.18583	22.0321	21.9302	3.17634	21.9684	22.0615	3.15498	21.7863	21.9641
1397	349.012	10	9.99	20	20	1397	3.14406	22.134	22.0795	3.16639	22.0043	21.9897	3.16858	22.1104	22.0123	3.16516	21.8893	22.081	3.16843	22.0976	21.9758	3.16866	22.0018	21.903	3.16248	21.9874	21.9899	3.18057	22.0391	21.9273	3.17033	21.9607	22.0637	3.14339	21.7868	21.9616
1398	349.263	10	10.02	20	19.99	1398	3.14642	22.1376	22.0891	3.16404	22.0099	21.9859	3.17203	22.1129	22.009	3.16854	21.8932	22.0846	3.1694	22.1003	21.9771	3.17262	21.9984	21.9098	3.15865	21.9953	21.9924	3.18248	22.0334	21.923	3.17283	21.9547	22.0626	3.14822	21.7865	21.9632
1399	349.512	10	10.02	20	19.99	1399	3.14642	22.1327	22.0907	3.16451	22.0072	21.9872	3.1745	22.114	22.0101	3.1695	21.8954	22.084	3.16989	22.1006	21.9753	3.17361	21.9957	21.9021	3.15722	22.0022	21.9895	3.18296	22.0321	21.9295	3.17083	21.9556	22.0622	3.1516	21.782	21.9594
1400	349.762	10	9.99	20	20.02	1400	3.14548	22.1385	22.0813	3.16686	22.0056	21.9903	3.17795	22.1095	22.0063	3.16709	21.8936	22.0842	3.17328	22.1046	21.9767	3.17757	21.9957	21.9113	3.15865	21.9948	21.9897	3.18248	22.0292	21.927	3.17584	21.9636	22.0646	3.1545	21.7847	21.9603
1401	350.013	10	10.02	20	20	1401	3.14736	22.1356	22.0853	3.16875	22.0016	21.9872	3.17696	22.1102	22.0128	3.17191	21.8891	22.0842	3.17328	22.0992	21.9675	3.1746	21.9912	21.9003	3.16152	21.9971	21.9881	3.18583	22.0242	21.9244	3.17684	21.9621	22.0613	3.15546	21.789	21.9596
1402	350.263	10	9.99	20	20.01	1402	3.14642	22.1369	22.0864	3.16686	22.0063	21.987	3.17548	22.1109	22.0097	3.16468	21.886	22.0786	3.17376	22.1012	21.9771	3.1751	21.9984	21.8999	3.15865	22.0004	21.9901	3.18535	22.0373	21.923	3.17083	21.956	22.0631	3.1545	21.7827	21.9612
1403	350.513	10	10.02	20	20.01	1403	3.145	22.1277	22.0824	3.16592	22.0067	21.989	3.174	22.1075	22.0061	3.16564	21.8907	22.0833	3.17231	22.0963	21.967	3.17312	21.9883	21.9015	3.15961	21.9991	21.9915	3.18869	22.0375	21.9264	3.17433	21.9614	22.0658	3.15015	21.787	21.9614
1404	350.763	10	10.02	20	19.99	1404	3.14736	22.1336	22.0799	3.16545	22.0072	21.989	3.174	22.1053	22.0132	3.16854	21.8873	22.0788	3.17279	22.0985	21.9782	3.17411	21.9924	21.9071	3.15817	21.9996	21.9899	3.18487	22.0352	21.9257	3.17584	21.9547	22.0664	3.15208	21.7829	21.9612
1405	351.013	5	5.53	20	20	1405	2.87198	22.1203	22.0721	2.89154	21.9921	21.9814	2.89492	22.0925	22.0009	2.89565	21.8705	22.0667	2.87823	22.084	21.96	2.88091	21.9746	21.8938	2.86998	21.9791	21.9814	2.89712	22.0242	21.9129	2.87206	21.9511	22.0534	2.87396	21.7719	21.9524
1406	351.262	5	5.05	20	20.01	1406	2.65422	22.112	22.059	2.67835	21.9776	21.9686	2.67303	22.0808	21.9841	2.6787	21.862	22.0655	2.65344	22.079	21.9526	2.6635	21.9641	21.89	2.64929	21.9726	21.9724	2.6782	22.0067	21.9071	2.65587	21.936	22.0451	2.6615	21.754	21.949
1407	351.511	5	4.87	20	20.01	1407	2.51251	22.097	22.0552	2.54046	21.9722	21.9618	2.53644	22.0741	21.9892	2.54225	21.8572	22.0586	2.5173	22.066	21.952	2.5268	21.9565	21.8815	2.52194	21.9609	21.9695	2.55201	22.0038	21.901	2.52075	21.9288	22.0382	2.5321	21.752	21.9358
1408	351.761	5	4.85	20	19.99	1408	2.4204	22.0963	22.0512	2.44351	21.9724	21.9565	2.44473	22.0658	21.978	2.44487	21.853	22.0577	2.42719	22.0566	21.9479	2.44013	21.9475	21.8774	2.42811	21.9591	21.9614	2.45497	21.9982	21.9026	2.42967	21.9196	22.037	2.43649	21.7479	21.9387
1409	352.012	5	4.87	20	20.02	1409	2.35946	22.0857	22.0492	2.38515	21.9598	21.9614	2.38457	22.0655	21.9814	2.38556	21.8447	22.0525	2.37245	22.0541	21.9452	2.3812	21.9481	21.8756	2.37114	21.956	21.9603	2.3957	21.9942	21.8992	2.37562	21.9145	22.0296	2.37855	21.7392	21.9369
1410	352.262	5	4.9	20	20	1410	2.32025	22.0815	22.0458	2.3442	21.9625	21.9589	2.3471	22.0597	21.9811	2.34796	21.844	22.0541	2.33175	22.051	21.9443	2.33811	21.9448	21.8698	2.32997	21.9486	21.9607	2.35794	21.9906	21.8954	2.33909	21.9194	22.0366	2.33895	21.7385	21.9324
1411	352.512	5	4.95	20	20	1411	2.2905	22.0833	22.048	2.30938	21.9529	21.9544	2.31455	22.0572	21.9807	2.31758	21.8413	22.0474	2.30608	22.0467	21.9387	2.31137	21.9428	21.8676	2.30077	21.9457	21.956	2.32592	21.9753	21.8965	2.31006	21.9107	22.031	2.30274	21.743	21.9293
1412	352.763	5	4.95	20	19.99	1412	2.26782	22.0801	22.0512	2.28961	21.9517	21.9533	2.29187	22.0557	21.9771	2.29637	21.8341	22.0476	2.28524	22.0501	21.9446	2.29354	21.9383	21.8718	2.27923	21.9468	21.9587	2.3068	21.9845	21.8947	2.28854	21.9127	22.0283	2.28246	21.7333	21.9293
1413	353.012	5	4.97	20	20	1413	2.25365	22.0882	22.0456	2.27549	21.9481	21.9605	2.27954	22.0536	21.9735	2.27853	21.8328	22.0476	2.27023	22.0462	21.9387	2.27175	21.9407	21.87	2.26295	21.9403	21.954	2.28815	21.9856	21.8925	2.27153	21.9012	22.029	2.26604	21.7333	21.9268
1414	353.263	5	4.98	20	19.99	1414	2.23806	22.0736	22.0433	2.25996	21.9466	21.9524	2.26327	22.048	21.9722	2.26069	21.8375	22.0474	2.25763	22.0503	21.9385	2.26234	21.9354	21.8655	2.25194	21.9401	21.9551	2.27477	21.9764	21.8952	2.26502	21.9107	22.026	2.25011	21.727	21.9228
1415	353.512	5	4.98	20	20.01	1415	2.22814	22.0752	22.0512	2.24961	21.9571	21.9549	2.25193	22.0512	21.978	2.24912	21.8361	22.0422	2.24552	22.0429	21.9407	2.24897	21.941	21.8718	2.23806	21.9475	21.9549	2.2633	21.9823	21.8887	2.25001	21.9086	22.0316	2.23273	21.7302	21.9253
1416	353.762	5	4.98	20	20.01	1416	2.21586	22.0804	22.0402	2.23972	21.9522	21.9549	2.24256	22.0597	21.9744	2.23755	21.833	22.0429	2.2368	22.0438	21.9367	2.24352	21.9363	21.8624	2.23088	21.9434	21.954	2.25613	21.9796	21.8864	2.2405	21.91	22.0204	2.22597	21.7354	21.9241
1417	354.012	5	4.98	20	20.01	1417	2.20736	22.075	22.0413	2.2289	21.952	21.9493	2.23615	22.0563	21.9661	2.23321	21.8287	22.0438	2.22953	22.044	21.9374	2.23559	21.9383	21.8653	2.22561	21.9371	21.9531	2.25087	21.9695	21.8875	2.237	21.9089	22.0274	2.21727	21.7331	21.9279
1418	354.262	5	5	20	20.02	1418	2.20264	22.0752	22.0422	2.22655	21.9443	21.954	2.22777	22.0559	21.9713	2.22502	21.8368	22.0391	2.22081	22.0404	21.9394	2.22915	21.9284	21.8595	2.21125	21.9358	21.9526	2.23319	21.9751	21.8866	2.22098	21.9062	22.0189	2.20424	21.7248	21.9248
1419	354.512	5	5	20	20.01	1419	2.19555	22.0745	22.0447	2.21478	21.9468	21.9517	2.22136	22.0548	21.9699	2.21682	21.8272	22.0435	2.21548	22.0494	21.9313	2.21975	21.9387	21.866	2.20742	21.9389	21.9542	2.23319	21.9816	21.89	2.21848	21.8981	22.0281	2.20037	21.727	21.9219
1420	354.764	5	5	20	20.01	1420	2.18752	22.0691	22.0422	2.21196	21.9459	21.9508	2.21544	22.0512	21.9728	2.21152	21.837	22.0483	2.21015	22.0402	21.9268	2.21331	21.9309	21.8655	2.20167	21.9405	21.9488	2.22458	21.9692	21.8848	2.21248	21.903	22.0245	2.19699	21.7282	21.919
1421	355.012	5	5	20	20.02	1421	2.18185	22.073	22.037	2.2016	21.9468	21.9481	2.20805	22.0512	21.9661	2.2038	21.8312	22.0418	2.20288	22.0431	21.936	2.20637	21.9327	21.8698	2.19545	21.9297	21.9464	2.2155	21.9751	21.8925	2.20597	21.9048	22.0312	2.1883	21.7273	21.9185
1422	355.262	5	5	20	20.01	1422	2.17807	22.0703	22.0411	2.19972	21.9461	21.9479	2.20114	22.0492	21.9728	2.19657	21.8316	22.0471	2.20046	22.0384	21.9336	2.20142	21.9306	21.8649	2.18971	21.9387	21.9531	2.21502	21.9692	21.8819	2.20547	21.8954	22.0236	2.18444	21.7223	21.9219
1423	355.512	5	5	20	20.02	1423	2.17288	22.0721	22.037	2.19454	21.9455	21.9461	2.20016	22.0402	21.9645	2.1932	21.8269	22.0415	2.19465	22.0352	21.9331	2.19498	21.9309	21.8624	2.18635	21.9275	21.9524	2.20929	21.9769	21.8866	2.19396	21.8976	22.024	2.17623	21.7226	21.9187
1424	355.762	5	5	20	20.02	1424	2.16815	22.0694	22.0366	2.18984	21.9425	21.9477	2.1972	22.0483	21.9692	2.1903	21.8274	22.0373	2.18883	22.0418	21.9338	2.19052	21.927	21.8671	2.17678	21.9293	21.9473	2.20403	21.9762	21.8891	2.19046	21.8954	22.0229	2.16947	21.725	21.9237
1425	356.013	5	5	20	20.01	1425	2.16248	22.0734	22.0366	2.18231	21.9461	21.9488	2.18734	22.0512	21.9672	2.18403	21.8229	22.0384	2.18302	22.0391	21.9302	2.18854	21.9273	21.8615	2.183	21.9349	21.9502	2.19829	21.9722	21.8853	2.18795	21.8925	22.0204	2.17092	21.7241	21.9257
1426	356.263	5	5	20	20.01	1426	2.15729	22.0637	22.0373	2.17901	21.9423	21.9488	2.18684	22.0422	21.9663	2.18307	21.8231	22.0366	2.18157	22.0325	21.9313	2.18755	21.93	21.862	2.17151	21.9295	21.9475	2.19686	21.9744	21.8878	2.18595	21.897	22.0202	2.16899	21.7235	21.9221
1427	356.512	5	5	20	20	1427	2.15776	22.0698	22.0328	2.17713	21.9446	21.9468	2.1824	22.0471	21.9692	2.17873	21.8305	22.0442	2.17721	22.0359	21.9288	2.18012	21.932	21.8669	2.17199	21.9331	21.9513	2.19208	21.969	21.8866	2.18095	21.9039	22.0213	2.16126	21.7201	21.9219
1428	356.762	5	5	20	20.03	1428	2.15068	22.0698	22.0409	2.17054	21.9432	21.9479	2.17797	22.0498	21.9686	2.17439	21.8256	22.0442	2.17333	22.0339	21.9279	2.17913	21.9345	21.8633	2.16385	21.9369	21.9513	2.18395	21.9717	21.8846	2.17794	21.8929	22.0193	2.15595	21.7228	21.9196
1429	357.012	5	5	20	20	1429	2.14973	22.0667	22.0413	2.16442	21.9405	21.9412	2.17402	22.0422	21.9713	2.17054	21.8296	22.0424	2.16946	22.035	21.9304	2.17171	21.93	21.8613	2.15859	21.9297	21.9495	2.18443	21.9675	21.8835	2.17044	21.8956	22.0227	2.15305	21.7199	21.9196
1430	357.262	5	5.02	20	20.01	1430	2.1417	22.0732	22.0395	2.16348	21.9448	21.945	2.16465	22.0489	21.9614	2.16379	21.8276	22.0415	2.16316	22.0341	21.9266	2.16527	21.9241	21.866	2.15236	21.9329	21.9486	2.18013	21.965	21.886	2.16593	21.8857	22.022	2.14147	21.7232	21.9235
1431	357.512	5	5	20	20.01	1431	2.13792	22.066	22.0406	2.15548	21.9423	21.943	2.16416	22.0476	21.9634	2.16909	21.8213	22.0444	2.16267	22.0373	21.9293	2.16477	21.9262	21.8633	2.15045	21.9363	21.9484	2.17296	21.9699	21.8889	2.16393	21.8936	22.0195	2.14195	21.721	21.9214
1432	357.763	5	5	20	20	1432	2.13462	22.0673	22.0357	2.15407	21.9367	21.9443	2.15775	22.04	21.9621	2.15704	21.8251	22.0355	2.15831	22.0361	21.9244	2.16279	21.9255	21.8584	2.14806	21.9306	21.9464	2.17105	21.9688	21.8864	2.16393	21.8967	22.0209	2.14195	21.7208	21.916
1433	358.012	5	5	20	20	1433	2.13273	22.0613	22.0328	2.15219	21.9338	21.9403	2.16071	22.04	21.9684	2.15511	21.8258	22.0409	2.15347	22.0352	21.9219	2.15536	21.9282	21.859	2.14327	21.9345	21.9515	2.16866	21.9668	21.8875	2.15893	21.8974	22.0229	2.13953	21.7237	21.921
1434	358.263	5	5	20	19.99	1434	2.12942	22.0685	22.0364	2.15454	21.9403	21.9468	2.15528	22.0456	21.9614	2.15221	21.8218	22.0406	2.15395	22.0314	21.9273	2.15586	21.9221	21.8611	2.14327	21.9338	21.9506	2.16674	21.9688	21.8837	2.15392	21.8949	22.0236	2.13229	21.719	21.9208
1435	358.511	5	5	20	19.99	1435	2.13036	22.0685	22.0364	2.1456	21.9401	21.9457	2.15627	22.0447	21.9661	2.15366	21.822	22.0435	2.1525	22.0301	21.9342	2.15239	21.9302	21.8554	2.14088	21.9262	21.9466	2.16388	21.965	21.8795	2.15643	21.8891	22.0211	2.13519	21.7212	21.9174
1436	358.761	5	5	20	20.01	1436	2.12517	22.0626	22.0325	2.14277	21.9383	21.9437	2.15085	22.0413	21.9625	2.14305	21.8186	22.0411	2.14426	22.0285	21.934	2.14892	21.9288	21.8575	2.13992	21.93	21.9488	2.16053	21.967	21.8819	2.15342	21.8932	22.0202	2.12939	21.7187	21.9205
1437	359.011	5	5	20	20.01	1437	2.12564	22.0667	22.04	2.14277	21.9405	21.9432	2.14789	22.0435	21.9666	2.14209	21.8218	22.0379	2.14281	22.029	21.9248	2.14397	21.9219	21.8629	2.13705	21.9257	21.9531	2.15718	21.9684	21.8833	2.14892	21.8862	22.0168	2.12263	21.7181	21.9147
1438	359.262	5	5	20	20.01	1438	2.11997	22.0629	22.0339	2.13995	21.934	21.9461	2.14493	22.0404	21.9609	2.14257	21.8202	22.0453	2.14136	22.0341	21.9268	2.14595	21.9235	21.8633	2.1313	21.9309	21.9464	2.15718	21.9607	21.8828	2.14642	21.8896	22.0204	2.12022	21.719	21.9165
1439	359.512	5	5	20	20.01	1439	2.11572	22.0633	22.0346	2.13524	21.9394	21.9441	2.14296	22.0409	21.9654	2.14016	21.8209	22.0377	2.13845	22.0296	21.9331	2.14248	21.9223	21.8608	2.13082	21.9351	21.9428	2.15336	21.9654	21.8772	2.14041	21.8932	22.0175	2.12263	21.7212	21.9136
1440	359.761	5	5	20	20.01	1440	2.11383	22.0611	22.0314	2.13571	21.9398	21.9484	2.14148	22.0409	21.9578	2.14113	21.8173	22.0409	2.13748	22.0242	21.9322	2.14149	21.9248	21.8608	2.12747	21.9257	21.9419	2.15288	21.9634	21.8844	2.14542	21.8934	22.0198	2.11925	21.7178	21.914
1441	360.013	5	5	20	20	1441	2.11147	22.0626	22.0384	2.13195	21.9374	21.9371	2.14197	22.0386	21.965	2.13679	21.822	22.0382	2.13603	22.0278	21.9262	2.1405	21.9196	21.8604	2.12891	21.9309	21.9473	2.15193	21.9661	21.8772	2.14441	21.8916	22.0157	2.11877	21.7143	21.9212
1442	360.262	5	5	20	20.02	1442	2.11241	22.0593	22.0294	2.13101	21.9369	21.949	2.13605	22.0415	21.9632	2.13245	21.8175	22.0395	2.1307	22.0258	21.9309	2.13159	21.9208	21.8624	2.11933	21.9226	21.9466	2.14428	21.9659	21.8869	2.1329	21.8882	22.0177	2.10911	21.7165	21.9134
1443	360.513	5	5.02	20	20.03	1443	2.10816	22.0682	22.0373	2.13054	21.9389	21.9441	2.13556	22.04	21.9681	2.13293	21.82	22.0386	2.13167	22.0314	21.9237	2.13605	21.9183	21.862	2.1246	21.9241	21.9511	2.14762	21.9643	21.8806	2.13691	21.8835	22.0222	2.11394	21.7178	21.9174
1444	360.763	5	4.98	20	20	1444	2.10816	22.0631	22.0357	2.12771	21.9378	21.9466	2.13507	22.0384	21.9618	2.12763	21.8171	22.0319	2.13118	22.0251	21.9262	2.1301	21.9253	21.8561	2.12173	21.9302	21.9484	2.14954	21.9695	21.8783	2.1334	21.8938	22.0182	2.11056	21.7156	21.9185
1445	361.011	5	4.98	20	20.01	1445	2.10438	22.0644	22.0299	2.12395	21.9369	21.9457	2.13359	22.0409	21.9621	2.12522	21.8139	22.0308	2.12876	22.0263	21.9356	2.12713	21.9266	21.8597	2.11837	21.9205	21.9466	2.14093	21.9666	21.8781	2.1319	21.89	22.0164	2.1038	21.7183	21.9178
1446	361.263	5	5	20	20.01	1446	2.10013	22.0637	22.0348	2.12489	21.9295	21.9459	2.12767	22.0368	21.9639	2.12763	21.8224	22.0424	2.12585	22.0314	21.9214	2.12961	21.9196	21.8559	2.11885	21.9259	21.945	2.1438	21.9652	21.8801	2.1309	21.8815	22.0164	2.10767	21.714	21.914
1447	361.511	5	5	20	20.02	1447	2.09824	22.0633	22.037	2.11595	21.9385	21.9423	2.12323	22.035	21.9603	2.12377	21.8182	22.0375	2.12246	22.0274	21.9342	2.12763	21.9279	21.8566	2.11885	21.9246	21.9385	2.13998	21.9679	21.8828	2.1319	21.8936	22.0215	2.10718	21.7104	21.9167
1448	361.762	5	5	20	20.02	1448	2.09683	22.0629	22.0303	2.11924	21.9376	21.9421	2.12669	22.0373	21.9695	2.12425	21.8182	22.0377	2.12537	22.0272	21.9205	2.12961	21.923	21.8584	2.12077	21.9239	21.9506	2.13902	21.9594	21.8844	2.1304	21.8927	22.0189	2.10767	21.7125	21.9172
1449	362.012	5	5.02	20	20.02	1449	2.09824	22.0611	22.0332	2.12065	21.9333	21.9423	2.12521	22.0377	21.9603	2.11991	21.8213	22.0418	2.12101	22.031	21.9268	2.12267	21.9239	21.8606	2.11598	21.9203	21.9466	2.13376	21.9679	21.8875	2.1259	21.8869	22.0211	2.09994	21.7118	21.919
1450	362.262	5	5	20	20.02	1450	2.09541	22.0608	22.0343	2.11454	21.9385	21.9416	2.12077	22.0418	21.9618	2.11847	21.8173	22.0429	2.11859	22.0276	21.9313	2.11723	21.9187	21.8566	2.10641	21.9295	21.947	2.13089	21.963	21.8808	2.12189	21.89	22.0162	2.09559	21.7152	21.9178
1451	362.513	5	5	20	20.01	1451	2.09446	22.0604	22.0341	2.11454	21.9338	21.9428	2.12126	22.0384	21.9614	2.11943	21.8191	22.0402	2.12052	22.0254	21.9244	2.11921	21.9149	21.8568	2.10545	21.9228	21.9477	2.13137	21.9706	21.8792	2.1259	21.8905	22.0182	2.09753	21.7152	21.9127
1452	362.762	5	5	20	20	1452	2.09305	22.0622	22.0359	2.11312	21.9387	21.9405	2.11732	22.0361	21.9627	2.11798	21.8186	22.0323	2.11665	22.0272	21.9333	2.11772	21.925	21.8595	2.11215	21.9219	21.938	2.13281	21.9605	21.8804	2.12139	21.8925	22.0123	2.09897	21.7158	21.9136
1453	363.012	5	5	20	20	1453	2.09021	22.0599	22.0316	2.11312	21.9347	21.9466	2.11781	22.0386	21.9648	2.11557	21.8236	22.0294	2.11374	22.0263	21.9221	2.11574	21.921	21.8611	2.10449	21.9253	21.9385	2.12803	21.9562	21.8828	2.11639	21.888	22.0166	2.10139	21.7156	21.9172
1454	363.261	5	5	20	20.01	1454	2.08927	22.0649	22.0373	2.11407	21.9345	21.9432	2.11288	22.0402	21.9654	2.11364	21.8171	22.037	2.1118	22.0319	21.9226	2.11079	21.923	21.8595	2.10018	21.9291	21.9437	2.12564	21.9524	21.8761	2.11689	21.884	22.0173	2.09415	21.7122	21.916
1455	363.512	5	5	20	20.01	1455	2.08832	22.0615	22.0325	2.10795	21.9322	21.9481	2.11485	22.0418	21.9612	2.10979	21.8168	22.0348	2.11568	22.0305	21.9232	2.11128	21.9169	21.8615	2.10018	21.9246	21.9398	2.12803	21.9654	21.8828	2.11639	21.8844	22.0135	2.08835	21.7107	21.9147
1456	363.763	5	5.02	20	19.98	1456	2.08785	22.062	22.0382	2.10795	21.9363	21.943	2.11485	22.0386	21.96	2.11027	21.8132	22.0323	2.11083	22.029	21.9235	2.11227	21.9199	21.857	2.09923	21.9237	21.9457	2.12707	21.9661	21.8792	2.11239	21.8833	22.0175	2.09318	21.7158	21.9109
1457	364.012	5	5	20	20.01	1457	2.08596	22.0579	22.0355	2.10324	21.9259	21.9423	2.11781	22.0373	21.9618	2.10497	21.8162	22.0404	2.10793	22.0319	21.925	2.10881	21.9167	21.8563	2.09587	21.9217	21.9403	2.11847	21.9531	21.8795	2.11189	21.8831	22.0155	2.0869	21.7134	21.9201
1458	364.262	5	5	20	20.02	1458	2.08029	22.0606	22.0301	2.1023	21.9286	21.9428	2.10844	22.0352	21.9612	2.104	21.8166	22.0426	2.10987	22.0301	21.9253	2.10831	21.9167	21.8588	2.09252	21.9248	21.9412	2.11799	21.9596	21.8799	2.10888	21.8857	22.0137	2.08401	21.7086	21.9156
1459	364.512	5	5	20	20	1459	2.08077	22.0629	22.0319	2.10371	21.9322	21.9394	2.10746	22.0379	21.9648	2.10545	21.8191	22.0422	2.10647	22.0224	21.9208	2.11029	21.9192	21.8604	2.09683	21.9235	21.9448	2.11751	21.967	21.8853	2.11138	21.8844	22.0164	2.08642	21.7107	21.9152
1460	364.762	5	5	20	20	1460	2.08077	22.0595	22.0332	2.10277	21.9302	21.9439	2.1045	22.0357	21.9607	2.10256	21.8195	22.0395	2.10357	22.0325	21.9194	2.10485	21.9152	21.8575	2.09635	21.925	21.9407	2.11464	21.9582	21.8795	2.10538	21.8846	22.0166	2.08594	21.7143	21.9152
1461	365.012	5	5	20	20.02	1461	2.08218	22.059	22.0332	2.10183	21.9324	21.943	2.10795	22.0348	21.9612	2.10545	21.8141	22.0314	2.11132	22.0222	21.9232	2.10485	21.923	21.857	2.09348	21.9239	21.9428	2.11895	21.9502	21.8792	2.10938	21.8905	22.0215	2.08207	21.7122	21.9136
1462	365.262	5	5	20	20	1462	2.07604	22.0595	22.0314	2.09618	21.9324	21.9455	2.10203	22.0357	21.9632	2.09773	21.8155	22.0413	2.10115	22.0215	21.9241	2.10187	21.9122	21.8597	2.09109	21.9208	21.949	2.11369	21.9661	21.8788	2.10438	21.8893	22.0164	2.08207	21.7165	21.9138
[truncated: 1,866 more rows]

## Sheet: pine total
						Sample	1			2			3			4			5			6			7			8			9			10
[truncated: 3,263 more rows]

[truncated: 3 more sheets: beech EMC, pine EMC, pine long term measurement]
